# Supplementary material for: (2R,3S,4R)-3,4-Isopropyl­idenedi­oxy-2-(phenyl­sulfonyl­meth­yl)pyrrolidin-1-ol
Source: Acta Crystallogr Sect E Struct Rep Online. 2012 Jul 28;68(Pt 8):o2560. doi: 10.1107/S1600536812033028 (PMC3415002; doi:10.1107/S1600536812033028)
Supplement: Supplementary file 1 [file e-68-o2560-sup1.cif]

##############################################################################
#                                                                            #
# This CIF contains the data in a paper accepted for publication in          #
# Acta Crystallographica Section E. It conforms to the requirements of       #
# Notes for Authors for Acta Crystallographica Section E, and has been       #
# peer reviewed under the auspices of the IUCr Commission on Journals.       #
#                                                                            #
# Full details of the Crystallographic Information File format               #
# are given in the paper "The Crystallographic Information File (CIF):       #
# a New Standard Archive File for Crystallography" by S. R. Hall, F. H.      #
# Allen and I. D. Brown [Acta Cryst. (1991), A47, 655-685].                  #
#                                                                            #
# The current version of the core CIF dictionary is obtainable from          #
# ftp://ftp.iucr.org/pub/cif_core.dic.                                       #
#                                                                            #
# Software is freely available for graphical display of the structure(s)     #
# in this CIF. For information consult the CIF software page                 #
# http://www.iucr.org/resources/cif/software.                                #
#                                                                            #
# This file may be used for bona fide research purposes within the           #
# scientific community so long as proper attribution is given to the journal # 
# article from which it was obtained.                                        #
#                                                                            #
##############################################################################
data_global
_audit_creation_method     'form.cif (version 2.0)'
_journal_data_validation_number     ?
_journal_date_recd_electronic     2012-07-18
_journal_date_accepted     2012-07-20
_journal_name_full     'Acta Crystallographica, Section E'
_journal_year     2012
_journal_volume     68
_journal_issue      8
_journal_page_first     o2560
_journal_page_last     o2560
_journal_paper_category     QO
_journal_paper_doi     10.1107/S1600536812033028
_journal_coeditor_code     BT5981
_publ_contact_author_name     'David Diez Martin'
_publ_contact_author_address
;
Departamento de Quimica Organica,
Universidad de Salamanca,
Plaza de los Caidos,
37008 Salamanca
Spain
;
_publ_contact_author_email     ddm@usal.es
_publ_contact_author_fax     '34 923294400'
_publ_contact_author_phone     '34 923294574'
_publ_section_title
;\
(2<i>R</i>,3<i>S</i>,4<i>R</i>)-3,4-Isopropylidenedioxy-2-\
(phenylsulfonylmethyl)pyrrolidin-1-ol
;
loop_
    _publ_author_name
    _publ_author_footnote
    _publ_author_address
    'Flores, Mari Fe' .
;
Departamento de Quimica Organica,
Universidad de Salamanca,
Plaza de los Caidos,
37008 Salamanca
Spain
;
    'Garcia, Pilar' .
;
Departamento de Quimica Organica,
Universidad de Salamanca,
Plaza de los Caidos,
37008 Salamanca
Spain
;
    'M. Garrido, Narciso' .
;
Departamento de Quimica Organica,
Universidad de Salamanca,
Plaza de los Caidos,
37008 Salamanca
Spain
;
    'Sanz, Francisca' .
;
Servicio General de Rayos X,
Universidad de Salamanca,
Plaza de los Caidos,
37008 Salamanca
Spain
;
    'Diez, David' .
;
Departamento de Quimica Organica,
Universidad de Salamanca,
Plaza de los Caidos,
37008 Salamanca
Spain
;
data_I
_audit_creation_method     SHELXL-97
_chemical_name_systematic
;
(2<i>R</i>,3<i>S</i>,4<i>R</i>)-3,4-Isopropylidenedioxy-2-
(phenylsulfonylmethyl)pyrrolidin-1-ol
;
_chemical_name_common     ?
_chemical_formula_moiety     'C14 H19 N O5 S'
_chemical_formula_sum     'C14 H19 N O5 S'
_chemical_formula_iupac     'C14 H19 N O5 S'
_chemical_formula_weight     313.36
_chemical_melting_point     ?
_symmetry_cell_setting     monoclinic
_symmetry_space_group_name_H-M     'P 21'
_symmetry_space_group_name_Hall     'P 2yb '
loop_
    _symmetry_equiv_pos_as_xyz
    'x, y, z'
    '-x, y+1/2, -z'
_cell_length_a     9.1876(2)
_cell_length_b     19.5284(5)
_cell_length_c     17.9187(5)
_cell_angle_alpha     90.00
_cell_angle_beta     102.658(2)
_cell_angle_gamma     90.00
_cell_volume     3136.82(14)
_cell_formula_units_Z     8
_cell_measurement_reflns_used     9406
_cell_measurement_theta_min     4.93
_cell_measurement_theta_max     63.58
_cell_measurement_temperature     298(2)
_exptl_crystal_description     Monoclinic
_exptl_crystal_colour     colorless
_exptl_crystal_size_max     0.20
_exptl_crystal_size_mid     0.15
_exptl_crystal_size_min     0.10
_exptl_crystal_density_diffrn     1.327
_exptl_crystal_density_meas     ?
_exptl_crystal_density_method     'not measured'
_exptl_crystal_F_000     1328
_exptl_absorpt_coefficient_mu     2.023
_exptl_absorpt_correction_type     multi-scan
_exptl_absorpt_process_details     '(SADABS; Bruker, 2006)'
_exptl_absorpt_correction_T_min     0.730
_exptl_absorpt_correction_T_max     0.817
_exptl_special_details
;
;
_diffrn_ambient_temperature     298(2)
_diffrn_radiation_type     CuK\a
_diffrn_radiation_wavelength     1.54178
_diffrn_radiation_source     'fine-focus sealed tube'
_diffrn_radiation_monochromator     graphite
_diffrn_measurement_device_type     'Bruker APEXII CCD area-detector'
_diffrn_measurement_method     'phi and omega scans'
_diffrn_detector_area_resol_mean     ?
_diffrn_reflns_number     46376
_diffrn_reflns_av_R_equivalents     0.0363
_diffrn_reflns_av_sigmaI/netI     0.0377
_diffrn_reflns_theta_min     4.53
_diffrn_reflns_theta_max     67.27
_diffrn_reflns_theta_full     67.27
_diffrn_measured_fraction_theta_max     0.947
_diffrn_measured_fraction_theta_full     0.947
_diffrn_reflns_limit_h_min     -10
_diffrn_reflns_limit_h_max     9
_diffrn_reflns_limit_k_min     -22
_diffrn_reflns_limit_k_max     22
_diffrn_reflns_limit_l_min     -19
_diffrn_reflns_limit_l_max     21
_diffrn_standards_number     ?
_diffrn_standards_interval_count     ?
_diffrn_standards_interval_time     ?
_diffrn_standards_decay_%     ?
_refine_special_details
;
Refinement of <i>F</i>^2^ against ALL reflections. The weighted <i>R</i>-factor
<i>wR</i> and goodness of fit <i>S</i> are based on <i>F</i>^2^, conventional
<i>R</i>-factors <i>R</i> are based on <i>F</i>, with <i>F</i> set to zero for
negative <i>F</i>^2^. The threshold expression of <i>F</i>^2^ >
\s(<i>F</i>^2^) is used only for calculating <i>R</i>-factors(gt) <i>etc</i>.
and is not relevant to the choice of reflections for refinement.
<i>R</i>-factors based on <i>F</i>^2^ are statistically about twice as large
as those based on <i>F</i>, and <i>R</i>- factors based on ALL data will be
even larger.
;
_reflns_number_total     10345
_reflns_number_gt     9616
_reflns_threshold_expression     I>2\s(I)
_refine_ls_structure_factor_coef     Fsqd
_refine_ls_matrix_type     full
_refine_ls_R_factor_all     0.0519
_refine_ls_R_factor_gt     0.0484
_refine_ls_wR_factor_gt     0.1314
_refine_ls_wR_factor_ref     0.1347
_refine_ls_goodness_of_fit_ref     1.034
_refine_ls_restrained_S_all     1.034
_refine_ls_number_reflns     10345
_refine_ls_number_parameters     769
_refine_ls_number_restraints     1
_refine_ls_hydrogen_treatment     constr
_refine_ls_weighting_scheme     calc
_refine_ls_weighting_details
         'calc w=1/[\s^2^(Fo^2^)+(0.0765P)^2^+1.1560P] where P=(Fo^2^+2Fc^2^)/3'
_atom_sites_solution_hydrogens     geom
_atom_sites_solution_primary     direct
_atom_sites_solution_secondary     difmap
_refine_ls_shift/su_max     0.000
_refine_ls_shift/su_mean     0.000
_refine_diff_density_max     0.339
_refine_diff_density_min     -0.375
_refine_ls_extinction_method     none
_refine_ls_extinction_coef     ?
_refine_ls_abs_structure_details     'Flack (1983), 4863 Friedel pairs'
_refine_ls_abs_structure_Flack     0.040(14)
loop_
    _atom_type_symbol
    _atom_type_description
    _atom_type_scat_dispersion_real
    _atom_type_scat_dispersion_imag
    _atom_type_scat_source
    'C' 'C' 0.0181 0.0091
                         'International Tables Vol C Tables 4.2.6.8 and 6.1.1.4'
    'H' 'H' 0.0000 0.0000
                         'International Tables Vol C Tables 4.2.6.8 and 6.1.1.4'
    'N' 'N' 0.0311 0.0180
                         'International Tables Vol C Tables 4.2.6.8 and 6.1.1.4'
    'O' 'O' 0.0492 0.0322
                         'International Tables Vol C Tables 4.2.6.8 and 6.1.1.4'
    'S' 'S' 0.3331 0.5567
                         'International Tables Vol C Tables 4.2.6.8 and 6.1.1.4'
_computing_data_collection     'APEX2 (Bruker, 2006)'
_computing_cell_refinement     'SAINT (Bruker, 2006)'
_computing_data_reduction     'SAINT (Bruker, 2006)'
_computing_structure_solution     'SHELXS97 (Sheldrick, 2008)'
_computing_structure_refinement     'SHELXL97 (Sheldrick, 2008)'
_computing_molecular_graphics     'MERCURY (Macrae <i>et al.</i>, 2006)'
_computing_publication_material     'SHELXTL (Sheldrick, 2008)'
loop_
    _atom_site_type_symbol
    _atom_site_label
    _atom_site_fract_x
    _atom_site_fract_y
    _atom_site_fract_z
    _atom_site_U_iso_or_equiv
    _atom_site_adp_type
    _atom_site_calc_flag
    _atom_site_refinement_flags
    _atom_site_occupancy
    _atom_site_symmetry_multiplicity
    _atom_site_disorder_assembly
    _atom_site_disorder_group
    S S1A -0.19647(12) -0.61777(4) 0.05085(6) 0.0652(2) Uani d . 1 1 . .
    O O1A -0.3193(6) -0.6595(2) 0.0564(3) 0.1277(16) Uani d . 1 1 . .
    O O2A -0.0537(5) -0.64490(18) 0.08459(18) 0.1012(12) Uani d . 1 1 . .
    O O3A 0.1249(3) -0.62313(16) -0.19626(14) 0.0765(8) Uani d . 1 1 . .
    O O4A 0.1892(3) -0.60587(18) -0.06966(15) 0.0759(8) Uani d . 1 1 . .
    O O5A -0.2162(2) -0.49040(11) -0.14264(14) 0.0548(5) Uani d . 1 1 . .
    H H5AO -0.1900 -0.4508 -0.1472 0.082 Uiso calc R 1 1 . .
    N N1A -0.0905(3) -0.53544(12) -0.13787(14) 0.0436(5) Uani d . 1 1 . .
    C C1A -0.2376(4) -0.47657(19) 0.0578(2) 0.0601(9) Uani d . 1 1 . .
    H H1A -0.2360 -0.4738 0.0062 0.072 Uiso calc R 1 1 . .
    C C2A -0.2580(5) -0.4184(2) 0.0980(3) 0.0755(11) Uani d . 1 1 . .
    H H2A -0.2682 -0.3760 0.0737 0.091 Uiso calc R 1 1 . .
    C C3A -0.2633(7) -0.4228(3) 0.1733(3) 0.1013(17) Uani d . 1 1 . .
    H H3A -0.2816 -0.3837 0.1995 0.122 Uiso calc R 1 1 . .
    C C4A -0.2419(8) -0.4842(3) 0.2107(3) 0.114(2) Uani d . 1 1 . .
    H H4A -0.2421 -0.4864 0.2625 0.137 Uiso calc R 1 1 . .
    C C5A -0.2199(7) -0.5428(3) 0.1721(2) 0.0944(15) Uani d . 1 1 . .
    H H5A -0.2055 -0.5846 0.1975 0.113 Uiso calc R 1 1 . .
    C C6A -0.2196(4) -0.53896(18) 0.09506(19) 0.0548(8) Uani d . 1 1 . .
    C C7A -0.2040(4) -0.60265(18) -0.0472(2) 0.0563(8) Uani d . 1 1 . .
    H H7A1 -0.2274 -0.6454 -0.0747 0.068 Uiso calc R 1 1 . .
    H H7A2 -0.2849 -0.5710 -0.0663 0.068 Uiso calc R 1 1 . .
    C C8A -0.0619(3) -0.57383(15) -0.06490(17) 0.0438(6) Uani d . 1 1 . .
    H H8A -0.0101 -0.5448 -0.0228 0.053 Uiso calc R 1 1 . .
    C C9A 0.0419(4) -0.62954(17) -0.08194(19) 0.0556(8) Uani d . 1 1 . .
    H H9A 0.0336 -0.6720 -0.0540 0.067 Uiso calc R 1 1 . .
    C C10A 0.2494(5) -0.6259(3) -0.1332(2) 0.0866(15) Uani d . 1 1 . .
    C C11A -0.0040(4) -0.63964(18) -0.1709(2) 0.0604(9) Uani d . 1 1 . .
    H H11A -0.0382 -0.6863 -0.1850 0.072 Uiso calc R 1 1 . .
    C C12A -0.1243(4) -0.58701(17) -0.19824(19) 0.0567(8) Uani d . 1 1 . .
    H H12A -0.1174 -0.5681 -0.2474 0.068 Uiso calc R 1 1 . .
    H H12B -0.2229 -0.6063 -0.2021 0.068 Uiso calc R 1 1 . .
    C C13A 0.3073(9) -0.6989(4) -0.1226(4) 0.159(4) Uani d . 1 1 . .
    H H13A 0.2379 -0.7267 -0.1030 0.238 Uiso calc R 1 1 . .
    H H13B 0.4023 -0.6994 -0.0873 0.238 Uiso calc R 1 1 . .
    H H13C 0.3181 -0.7169 -0.1710 0.238 Uiso calc R 1 1 . .
    C C14A 0.3633(6) -0.5742(5) -0.1443(4) 0.138(3) Uani d . 1 1 . .
    H H14A 0.4043 -0.5873 -0.1871 0.207 Uiso calc R 1 1 . .
    H H14B 0.4417 -0.5721 -0.0990 0.207 Uiso calc R 1 1 . .
    H H14C 0.3170 -0.5300 -0.1538 0.207 Uiso calc R 1 1 . .
    S S1B 0.74157(11) 0.17691(4) 0.93555(5) 0.0663(3) Uani d . 1 1 . .
    O O1B 0.5883(4) 0.19608(18) 0.9256(2) 0.0996(11) Uani d . 1 1 . .
    O O2B 0.8381(5) 0.21718(17) 0.90313(18) 0.1016(11) Uani d . 1 1 . .
    O O3B 1.2830(2) 0.19731(12) 1.17829(11) 0.0503(5) Uani d . 1 1 . .
    O O4B 1.2291(3) 0.17175(14) 1.05340(13) 0.0614(6) Uani d . 1 1 . .
    O O5B 0.8899(2) 0.07129(12) 1.14583(16) 0.0598(6) Uani d . 1 1 . .
    H H5BO 0.9183 0.0315 1.1527 0.090 Uiso calc R 1 1 . .
    N N1B 1.0105(3) 0.11334(12) 1.13398(14) 0.0431(5) Uani d . 1 1 . .
    C C1B 0.6650(6) 0.0428(2) 0.9269(3) 0.0841(12) Uani d . 1 1 . .
    H H1B 0.6067 0.0545 0.9614 0.101 Uiso calc R 1 1 . .
    C C2B 0.6667(8) -0.0242(3) 0.9021(3) 0.1065(18) Uani d . 1 1 . .
    H H2B 0.6148 -0.0582 0.9217 0.128 Uiso calc R 1 1 . .
    C C3B 0.7454(10) -0.0391(4) 0.8490(4) 0.124(3) Uani d . 1 1 . .
    H H3B 0.7418 -0.0833 0.8294 0.149 Uiso calc R 1 1 . .
    C C4B 0.8280(7) 0.0079(4) 0.8240(4) 0.114(2) Uani d . 1 1 . .
    H H4B 0.8832 -0.0042 0.7883 0.137 Uiso calc R 1 1 . .
    C C5B 0.8330(6) 0.0757(3) 0.8509(3) 0.0877(13) Uani d . 1 1 . .
    H H5B 0.8930 0.1083 0.8345 0.105 Uiso calc R 1 1 . .
    C C6B 0.7480(4) 0.09241(19) 0.9013(2) 0.0576(8) Uani d . 1 1 . .
    C C7B 0.8145(4) 0.17107(19) 1.03508(19) 0.0558(8) Uani d . 1 1 . .
    H H7B1 0.8104 0.2160 1.0576 0.067 Uiso calc R 1 1 . .
    H H7B2 0.7516 0.1407 1.0570 0.067 Uiso calc R 1 1 . .
    C C8B 0.9762(3) 0.14469(15) 1.05684(16) 0.0430(6) Uani d . 1 1 . .
    H H8B 0.9930 0.1112 1.0189 0.052 Uiso calc R 1 1 . .
    C C9B 1.0931(4) 0.19970(16) 1.06625(16) 0.0472(7) Uani d . 1 1 . .
    H H9B 1.0599 0.2398 1.0341 0.057 Uiso calc R 1 1 . .
    C C10B 1.3488(4) 0.1946(2) 1.1131(2) 0.0613(9) Uani d . 1 1 . .
    C C11B 1.1306(3) 0.21753(15) 1.15338(16) 0.0455(7) Uani d . 1 1 . .
    H H11B 1.1152 0.2661 1.1630 0.055 Uiso calc R 1 1 . .
    C C12B 1.0312(3) 0.17174(16) 1.18733(16) 0.0450(6) Uani d . 1 1 . .
    H H12C 1.0789 0.1577 1.2388 0.054 Uiso calc R 1 1 . .
    H H12D 0.9370 0.1938 1.1882 0.054 Uiso calc R 1 1 . .
    C C13B 1.3996(6) 0.2649(3) 1.0944(3) 0.0967(17) Uani d . 1 1 . .
    H H13D 1.4503 0.2614 1.0531 0.145 Uiso calc R 1 1 . .
    H H13E 1.4662 0.2835 1.1386 0.145 Uiso calc R 1 1 . .
    H H13F 1.3145 0.2943 1.0796 0.145 Uiso calc R 1 1 . .
    C C14B 1.4696(5) 0.1411(3) 1.1277(3) 0.0930(15) Uani d . 1 1 . .
    H H14D 1.4273 0.0975 1.1358 0.140 Uiso calc R 1 1 . .
    H H14E 1.5439 0.1534 1.1723 0.140 Uiso calc R 1 1 . .
    H H14F 1.5149 0.1382 1.0843 0.140 Uiso calc R 1 1 . .
    S S1C 0.25570(12) -0.15006(5) 0.44754(7) 0.0776(3) Uani d . 1 1 . .
    O O1C 0.1349(5) -0.1036(2) 0.4415(3) 0.145(2) Uani d . 1 1 . .
    O O2C 0.3711(5) -0.13160(18) 0.40943(19) 0.1102(13) Uani d . 1 1 . .
    O O3C 0.8029(3) -0.14324(16) 0.68788(15) 0.0760(8) Uani d . 1 1 . .
    O O4C 0.7499(3) -0.16513(15) 0.56239(16) 0.0707(7) Uani d . 1 1 . .
    O O5C 0.4103(3) -0.27178(12) 0.64572(17) 0.0641(6) Uani d . 1 1 . .
    H H5CO 0.4341 -0.3119 0.6418 0.096 Uiso calc R 1 1 . .
    N N1C 0.5301(3) -0.22795(12) 0.63647(15) 0.0463(6) Uani d . 1 1 . .
    C C1C 0.2105(5) -0.2920(2) 0.4527(3) 0.0880(14) Uani d . 1 1 . .
    H H1C 0.2700 -0.2928 0.5019 0.106 Uiso calc R 1 1 . .
    C C2C 0.1503(6) -0.3513(2) 0.4191(3) 0.1004(17) Uani d . 1 1 . .
    H H2C 0.1715 -0.3928 0.4447 0.120 Uiso calc R 1 1 . .
    C C3C 0.0603(8) -0.3497(3) 0.3490(3) 0.116(2) Uani d . 1 1 . .
    H H3C 0.0260 -0.3905 0.3247 0.139 Uiso calc R 1 1 . .
    C C4C 0.0181(10) -0.2883(4) 0.3127(4) 0.155(3) Uani d . 1 1 . .
    H H4C -0.0499 -0.2874 0.2659 0.186 Uiso calc R 1 1 . .
    C C5C 0.0775(8) -0.2287(3) 0.3464(3) 0.121(2) Uani d . 1 1 . .
    H H5C 0.0458 -0.1869 0.3236 0.145 Uiso calc R 1 1 . .
    C C6C 0.1829(4) -0.2301(2) 0.4133(2) 0.0645(9) Uani d . 1 1 . .
    C C7C 0.3370(4) -0.16135(19) 0.5455(2) 0.0603(9) Uani d . 1 1 . .
    H H7C1 0.3409 -0.1173 0.5708 0.072 Uiso calc R 1 1 . .
    H H7C2 0.2728 -0.1909 0.5676 0.072 Uiso calc R 1 1 . .
    C C8C 0.4938(3) -0.19196(15) 0.56218(17) 0.0453(7) Uani d . 1 1 . .
    H H8C 0.5059 -0.2227 0.5208 0.054 Uiso calc R 1 1 . .
    C C9C 0.6151(4) -0.13780(16) 0.57601(18) 0.0530(8) Uani d . 1 1 . .
    H H9C 0.5845 -0.0960 0.5465 0.064 Uiso calc R 1 1 . .
    C C10C 0.8674(5) -0.1434(3) 0.6235(3) 0.0810(13) Uani d . 1 1 . .
    C C11C 0.6494(4) -0.12466(17) 0.6639(2) 0.0606(9) Uani d . 1 1 . .
    H H11C 0.6304 -0.0772 0.6766 0.073 Uiso calc R 1 1 . .
    C C12C 0.5546(4) -0.17463(18) 0.6950(2) 0.0582(8) Uani d . 1 1 . .
    H H12E 0.6064 -0.1925 0.7442 0.070 Uiso calc R 1 1 . .
    H H12F 0.4613 -0.1540 0.7002 0.070 Uiso calc R 1 1 . .
    C C13C 0.9889(6) -0.1981(4) 0.6367(5) 0.128(3) Uani d . 1 1 . .
    H H13G 1.0709 -0.1833 0.6764 0.192 Uiso calc R 1 1 . .
    H H13H 1.0230 -0.2052 0.5903 0.192 Uiso calc R 1 1 . .
    H H13I 0.9494 -0.2402 0.6517 0.192 Uiso calc R 1 1 . .
    C C14C 0.9201(8) -0.0723(4) 0.6074(4) 0.127(2) Uani d . 1 1 . .
    H H14G 0.8382 -0.0408 0.6013 0.190 Uiso calc R 1 1 . .
    H H14H 0.9572 -0.0733 0.5613 0.190 Uiso calc R 1 1 . .
    H H14I 0.9982 -0.0579 0.6493 0.190 Uiso calc R 1 1 . .
    S S1D 0.32357(13) 0.05362(4) 0.57451(5) 0.0674(3) Uani d . 1 1 . .
    O O1D 0.1838(5) 0.03538(18) 0.5906(2) 0.1052(12) Uani d . 1 1 . .
    O O2D 0.4457(5) 0.00924(17) 0.59922(17) 0.1037(12) Uani d . 1 1 . .
    O O3D 0.5969(3) 0.03630(14) 0.30822(13) 0.0653(7) Uani d . 1 1 . .
    O O4D 0.6770(3) 0.05050(17) 0.43411(15) 0.0727(7) Uani d . 1 1 . .
    O O5D 0.2675(2) 0.16902(11) 0.37198(13) 0.0501(5) Uani d . 1 1 . .
    H H5DO 0.2918 0.2084 0.3644 0.075 Uiso calc R 1 1 . .
    N N1D 0.3916(3) 0.12378(11) 0.37304(13) 0.0400(5) Uani d . 1 1 . .
    C C1D 0.2912(8) 0.1919(3) 0.5823(3) 0.1070(18) Uani d . 1 1 . .
    H H1D 0.2136 0.1873 0.5396 0.128 Uiso calc R 1 1 . .
    C C2D 0.3254(11) 0.2554(3) 0.6154(4) 0.143(3) Uani d . 1 1 . .
    H H2D 0.2721 0.2942 0.5951 0.172 Uiso calc R 1 1 . .
    C C3D 0.4400(14) 0.2599(4) 0.6787(4) 0.170(4) Uani d . 1 1 . .
    H H3D 0.4621 0.3022 0.7025 0.204 Uiso calc R 1 1 . .
    C C4D 0.5208(14) 0.2051(5) 0.7073(4) 0.182(4) Uani d . 1 1 . .
    H H4D 0.5994 0.2101 0.7496 0.218 Uiso calc R 1 1 . .
    C C5D 0.4885(9) 0.1410(3) 0.6747(3) 0.127(2) Uani d . 1 1 . .
    H H5D 0.5447 0.1029 0.6945 0.152 Uiso calc R 1 1 . .
    C C6D 0.3732(5) 0.13519(18) 0.6132(2) 0.0682(10) Uani d . 1 1 . .
    C C7D 0.2956(4) 0.06272(18) 0.47465(18) 0.0545(8) Uani d . 1 1 . .
    H H7D1 0.2646 0.0189 0.4510 0.065 Uiso calc R 1 1 . .
    H H7D2 0.2147 0.0949 0.4575 0.065 Uiso calc R 1 1 . .
    C C8D 0.4322(3) 0.08745(15) 0.44659(16) 0.0412(6) Uani d . 1 1 . .
    H H8D 0.4931 0.1173 0.4852 0.049 Uiso calc R 1 1 . .
    C C9D 0.5275(4) 0.02939(16) 0.42674(17) 0.0483(7) Uani d . 1 1 . .
    H H9D 0.5194 -0.0123 0.4559 0.058 Uiso calc R 1 1 . .
    C C10D 0.7248(4) 0.0301(2) 0.3660(2) 0.0712(10) Uani d . 1 1 . .
    C C11D 0.4722(4) 0.01849(16) 0.33885(17) 0.0511(7) Uani d . 1 1 . .
    H H11D 0.4387 -0.0286 0.3261 0.061 Uiso calc R 1 1 . .
    C C12D 0.3484(4) 0.06992(15) 0.31499(17) 0.0467(7) Uani d . 1 1 . .
    H H12G 0.3452 0.0873 0.2639 0.056 Uiso calc R 1 1 . .
    H H12H 0.2522 0.0504 0.3168 0.056 Uiso calc R 1 1 . .
    C C13D 0.7763(7) -0.0446(3) 0.3751(3) 0.1072(19) Uani d . 1 1 . .
    H H13J 0.7017 -0.0717 0.3913 0.161 Uiso calc R 1 1 . .
    H H13K 0.8682 -0.0474 0.4128 0.161 Uiso calc R 1 1 . .
    H H13L 0.7912 -0.0614 0.3271 0.161 Uiso calc R 1 1 . .
    C C14D 0.8396(6) 0.0794(4) 0.3508(5) 0.127(2) Uani d . 1 1 . .
    H H14J 0.8802 0.0628 0.3092 0.191 Uiso calc R 1 1 . .
    H H14K 0.9180 0.0838 0.3958 0.191 Uiso calc R 1 1 . .
    H H14L 0.7942 0.1233 0.3376 0.191 Uiso calc R 1 1 . .
loop_
    _atom_site_aniso_label
    _atom_site_aniso_U_11
    _atom_site_aniso_U_22
    _atom_site_aniso_U_33
    _atom_site_aniso_U_12
    _atom_site_aniso_U_13
    _atom_site_aniso_U_23
    S1A 0.0921(7) 0.0466(4) 0.0666(5) -0.0044(4) 0.0387(5) 0.0031(4)
    O1A 0.182(4) 0.095(3) 0.138(3) -0.074(3) 0.104(3) -0.029(2)
    O2A 0.153(3) 0.084(2) 0.0693(18) 0.063(2) 0.0301(19) 0.0204(16)
    O3A 0.0891(19) 0.096(2) 0.0490(13) 0.0356(16) 0.0249(13) 0.0121(13)
    O4A 0.0602(15) 0.113(2) 0.0548(14) 0.0340(15) 0.0123(11) 0.0012(14)
    O5A 0.0446(11) 0.0444(11) 0.0738(14) 0.0118(9) 0.0093(10) 0.0071(11)
    N1A 0.0443(13) 0.0385(12) 0.0464(13) 0.0101(10) 0.0062(10) 0.0048(10)
    C1A 0.077(2) 0.053(2) 0.0553(19) 0.0063(17) 0.0243(17) 0.0004(16)
    C2A 0.101(3) 0.057(2) 0.072(3) 0.012(2) 0.027(2) -0.0054(19)
    C3A 0.155(5) 0.080(3) 0.073(3) 0.019(3) 0.035(3) -0.021(3)
    C4A 0.189(6) 0.107(4) 0.055(2) 0.023(4) 0.045(3) -0.011(3)
    C5A 0.153(5) 0.081(3) 0.053(2) 0.020(3) 0.032(3) 0.009(2)
    C6A 0.061(2) 0.0546(19) 0.0514(18) 0.0075(15) 0.0185(15) 0.0015(15)
    C7A 0.0594(19) 0.0469(18) 0.065(2) -0.0071(14) 0.0184(16) -0.0080(15)
    C8A 0.0474(16) 0.0421(15) 0.0421(15) 0.0039(12) 0.0104(12) 0.0034(12)
    C9A 0.071(2) 0.0517(18) 0.0472(17) 0.0183(15) 0.0192(15) 0.0140(14)
    C10A 0.080(3) 0.125(4) 0.062(2) 0.056(3) 0.031(2) 0.024(2)
    C11A 0.080(2) 0.0460(18) 0.0578(19) 0.0129(16) 0.0204(17) -0.0057(15)
    C12A 0.068(2) 0.0527(19) 0.0450(16) 0.0023(16) 0.0022(15) -0.0037(14)
    C13A 0.199(7) 0.198(7) 0.091(4) 0.157(7) 0.059(4) 0.043(4)
    C14A 0.068(3) 0.225(9) 0.132(5) 0.017(4) 0.045(3) 0.031(5)
    S1B 0.0772(6) 0.0489(5) 0.0603(5) 0.0084(4) -0.0121(4) -0.0012(4)
    O1B 0.084(2) 0.093(2) 0.100(2) 0.0439(17) -0.0280(16) -0.0245(18)
    O2B 0.145(3) 0.080(2) 0.0660(17) -0.030(2) -0.0066(18) 0.0094(16)
    O3B 0.0491(12) 0.0598(13) 0.0417(10) -0.0069(9) 0.0093(9) 0.0027(9)
    O4B 0.0612(14) 0.0806(16) 0.0475(11) -0.0209(12) 0.0227(10) -0.0118(12)
    O5B 0.0470(12) 0.0517(13) 0.0858(17) -0.0083(9) 0.0259(12) 0.0049(12)
    N1B 0.0422(13) 0.0404(13) 0.0487(13) -0.0034(10) 0.0144(10) 0.0029(10)
    C1B 0.096(3) 0.070(3) 0.090(3) -0.005(2) 0.028(2) -0.011(2)
    C2B 0.141(5) 0.074(3) 0.093(4) -0.024(3) 0.001(3) -0.017(3)
    C3B 0.173(7) 0.082(4) 0.094(4) 0.030(4) -0.025(4) -0.037(3)
    C4B 0.111(4) 0.133(5) 0.096(4) 0.029(4) 0.018(3) -0.056(4)
    C5B 0.085(3) 0.104(4) 0.075(3) 0.001(3) 0.020(2) -0.022(2)
    C6B 0.0563(19) 0.0568(19) 0.0513(18) 0.0067(15) -0.0067(15) -0.0052(15)
    C7B 0.0544(18) 0.0526(18) 0.0549(18) 0.0076(15) -0.0001(14) -0.0086(15)
    C8B 0.0462(15) 0.0395(14) 0.0414(15) -0.0006(12) 0.0056(12) -0.0070(12)
    C9B 0.0568(18) 0.0470(16) 0.0369(14) -0.0018(13) 0.0081(12) 0.0073(12)
    C10B 0.0557(19) 0.079(2) 0.0515(17) -0.0242(17) 0.0178(15) -0.0005(16)
    C11B 0.0563(17) 0.0384(15) 0.0393(14) -0.0010(13) 0.0053(12) -0.0062(12)
    C12B 0.0490(16) 0.0460(15) 0.0400(14) 0.0043(13) 0.0101(12) -0.0018(13)
    C13B 0.117(4) 0.105(4) 0.073(3) -0.068(3) 0.031(2) 0.001(2)
    C14B 0.056(2) 0.126(4) 0.107(4) -0.004(2) 0.038(2) -0.003(3)
    S1C 0.0818(7) 0.0426(5) 0.0882(7) 0.0055(4) -0.0254(5) 0.0047(5)
    O1C 0.130(3) 0.094(3) 0.165(4) 0.063(2) -0.068(3) -0.028(3)
    O2C 0.147(3) 0.090(2) 0.0768(19) -0.055(2) -0.012(2) 0.0305(17)
    O3C 0.0683(16) 0.088(2) 0.0619(15) -0.0182(14) -0.0078(12) 0.0126(14)
    O4C 0.0583(15) 0.084(2) 0.0704(16) -0.0222(13) 0.0149(12) -0.0018(13)
    O5C 0.0557(13) 0.0464(12) 0.0955(18) -0.0001(10) 0.0283(13) 0.0059(13)
    N1C 0.0506(14) 0.0362(12) 0.0523(14) -0.0023(10) 0.0119(11) 0.0035(10)
    C1C 0.094(3) 0.063(3) 0.088(3) -0.005(2) -0.022(2) 0.003(2)
    C2C 0.109(4) 0.059(2) 0.114(4) -0.015(2) -0.019(3) 0.012(3)
    C3C 0.167(6) 0.085(3) 0.077(3) -0.057(4) -0.013(3) 0.006(3)
    C4C 0.226(8) 0.116(5) 0.084(4) -0.065(5) -0.053(4) 0.024(3)
    C5C 0.171(6) 0.085(3) 0.079(3) -0.042(4) -0.035(3) 0.030(3)
    C6C 0.062(2) 0.057(2) 0.068(2) -0.0115(16) 0.0003(17) 0.0035(17)
    C7C 0.0513(18) 0.051(2) 0.074(2) 0.0101(15) 0.0025(16) -0.0061(16)
    C8C 0.0467(17) 0.0404(15) 0.0460(16) -0.0004(12) 0.0041(12) -0.0025(12)
    C9C 0.064(2) 0.0427(17) 0.0467(16) -0.0060(14) 0.0005(14) 0.0052(13)
    C10C 0.061(2) 0.088(3) 0.086(3) -0.027(2) -0.002(2) 0.016(2)
    C11C 0.080(2) 0.0399(16) 0.0526(18) -0.0041(15) -0.0064(16) -0.0023(14)
    C12C 0.076(2) 0.0495(18) 0.0500(18) 0.0105(16) 0.0152(16) -0.0039(14)
    C13C 0.048(3) 0.142(6) 0.185(7) -0.008(3) 0.006(3) 0.022(5)
    C14C 0.133(5) 0.124(5) 0.113(4) -0.080(4) 0.004(4) 0.018(4)
    S1D 0.1189(8) 0.0413(4) 0.0509(4) 0.0020(5) 0.0376(5) 0.0055(4)
    O1D 0.156(3) 0.092(2) 0.093(2) -0.046(2) 0.081(2) -0.0096(18)
    O2D 0.180(4) 0.0728(19) 0.0583(16) 0.045(2) 0.0269(19) 0.0101(14)
    O3D 0.0701(15) 0.0782(17) 0.0527(12) 0.0171(13) 0.0243(12) 0.0067(12)
    O4D 0.0553(14) 0.097(2) 0.0608(14) 0.0177(13) 0.0025(11) -0.0193(14)
    O5D 0.0487(11) 0.0422(11) 0.0606(12) 0.0061(9) 0.0143(9) 0.0057(10)
    N1D 0.0470(13) 0.0344(12) 0.0377(12) 0.0020(9) 0.0076(10) 0.0020(9)
    C1D 0.164(5) 0.057(3) 0.096(4) 0.019(3) 0.019(3) -0.012(2)
    C2D 0.287(10) 0.049(3) 0.103(5) 0.008(4) 0.062(6) -0.010(3)
    C3D 0.367(14) 0.075(4) 0.079(4) -0.048(6) 0.067(6) -0.017(3)
    C4D 0.292(12) 0.132(7) 0.091(5) -0.068(7) -0.024(6) -0.011(5)
    C5D 0.195(7) 0.092(4) 0.069(3) -0.022(4) -0.022(4) 0.000(3)
    C6D 0.113(3) 0.0465(19) 0.054(2) 0.0021(19) 0.037(2) -0.0034(15)
    C7D 0.069(2) 0.0500(18) 0.0480(16) -0.0104(15) 0.0215(15) -0.0006(14)
    C8D 0.0497(16) 0.0391(14) 0.0346(13) -0.0017(12) 0.0091(11) -0.0008(11)
    C9D 0.0622(19) 0.0439(16) 0.0379(14) 0.0088(13) 0.0088(13) 0.0076(12)
    C10D 0.065(2) 0.082(3) 0.066(2) 0.020(2) 0.0156(18) -0.004(2)
    C11D 0.066(2) 0.0420(16) 0.0450(16) 0.0021(14) 0.0109(14) -0.0063(13)
    C12D 0.0551(17) 0.0465(16) 0.0364(14) -0.0018(13) 0.0057(12) -0.0039(12)
    C13D 0.127(4) 0.109(4) 0.084(3) 0.073(3) 0.021(3) 0.002(3)
    C14D 0.073(3) 0.163(6) 0.156(6) -0.006(4) 0.049(4) -0.007(5)
_geom_special_details
;
All e.s.d.'s (except the e.s.d. in the dihedral angle between two l.s. planes)
are estimated using the full covariance matrix. The cell e.s.d.'s are taken
into account individually in the estimation of e.s.d.'s in distances, angles
and torsion angles; correlations between e.s.d.'s in cell parameters are only
used when they are defined by crystal symmetry. An approximate (isotropic)
treatment of cell e.s.d.'s is used for estimating e.s.d.'s involving l.s.
planes.
;
loop_
    _geom_bond_atom_site_label_1
    _geom_bond_atom_site_label_2
    _geom_bond_site_symmetry_2
    _geom_bond_distance
    _geom_bond_publ_flag
    S1A O1A . 1.414(3) ?
    S1A O2A . 1.421(4) ?
    S1A C6A . 1.765(4) ?
    S1A C7A . 1.767(4) ?
    O3A C11A . 1.395(5) ?
    O3A C10A . 1.422(5) ?
    O4A C9A . 1.401(5) ?
    O4A C10A . 1.425(5) ?
    O5A N1A . 1.439(3) ?
    O5A H5AO . 0.8200 ?
    N1A C12A . 1.461(4) ?
    N1A C8A . 1.480(4) ?
    C1A C2A . 1.380(5) ?
    C1A C6A . 1.382(5) ?
    C1A H1A . 0.9300 ?
    C2A C3A . 1.363(7) ?
    C2A H2A . 0.9300 ?
    C3A C4A . 1.366(8) ?
    C3A H3A . 0.9300 ?
    C4A C5A . 1.374(7) ?
    C4A H4A . 0.9300 ?
    C5A C6A . 1.383(5) ?
    C5A H5A . 0.9300 ?
    C7A C8A . 1.518(4) ?
    C7A H7A1 . 0.9700 ?
    C7A H7A2 . 0.9700 ?
    C8A C9A . 1.521(4) ?
    C8A H8A . 0.9800 ?
    C9A C11A . 1.570(5) ?
    C9A H9A . 0.9800 ?
    C10A C14A . 1.498(9) ?
    C10A C13A . 1.520(8) ?
    C11A C12A . 1.510(5) ?
    C11A H11A . 0.9800 ?
    C12A H12A . 0.9700 ?
    C12A H12B . 0.9700 ?
    C13A H13A . 0.9600 ?
    C13A H13B . 0.9600 ?
    C13A H13C . 0.9600 ?
    C14A H14A . 0.9600 ?
    C14A H14B . 0.9600 ?
    C14A H14C . 0.9600 ?
    S1B O2B . 1.403(4) ?
    S1B O1B . 1.430(3) ?
    S1B C7B . 1.766(3) ?
    S1B C6B . 1.766(4) ?
    O3B C10B . 1.428(4) ?
    O3B C11B . 1.429(4) ?
    O4B C10B . 1.427(4) ?
    O4B C9B . 1.428(4) ?
    O5B N1B . 1.432(3) ?
    O5B H5BO . 0.8200 ?
    N1B C12B . 1.473(4) ?
    N1B C8B . 1.481(4) ?
    C1B C6B . 1.372(6) ?
    C1B C2B . 1.384(7) ?
    C1B H1B . 0.9300 ?
    C2B C3B . 1.347(10) ?
    C2B H2B . 0.9300 ?
    C3B C4B . 1.329(10) ?
    C3B H3B . 0.9300 ?
    C4B C5B . 1.406(9) ?
    C4B H4B . 0.9300 ?
    C5B C6B . 1.356(6) ?
    C5B H5B . 0.9300 ?
    C7B C8B . 1.540(4) ?
    C7B H7B1 . 0.9700 ?
    C7B H7B2 . 0.9700 ?
    C8B C9B . 1.502(4) ?
    C8B H8B . 0.9800 ?
    C9B C11B . 1.563(4) ?
    C9B H9B . 0.9800 ?
    C10B C14B . 1.505(7) ?
    C10B C13B . 1.511(6) ?
    C11B C12B . 1.499(4) ?
    C11B H11B . 0.9800 ?
    C12B H12C . 0.9700 ?
    C12B H12D . 0.9700 ?
    C13B H13D . 0.9600 ?
    C13B H13E . 0.9600 ?
    C13B H13F . 0.9600 ?
    C14B H14D . 0.9600 ?
    C14B H14E . 0.9600 ?
    C14B H14F . 0.9600 ?
    S1C O1C . 1.419(4) ?
    S1C O2C . 1.427(4) ?
    S1C C6C . 1.757(4) ?
    S1C C7C . 1.764(4) ?
    O3C C10C . 1.407(6) ?
    O3C C11C . 1.428(5) ?
    O4C C9C . 1.418(4) ?
    O4C C10C . 1.424(5) ?
    O5C N1C . 1.432(3) ?
    O5C H5CO . 0.8200 ?
    N1C C12C . 1.460(4) ?
    N1C C8C . 1.477(4) ?
    C1C C2C . 1.366(7) ?
    C1C C6C . 1.394(6) ?
    C1C H1C . 0.9300 ?
    C2C C3C . 1.345(7) ?
    C2C H2C . 0.9300 ?
    C3C C4C . 1.379(9) ?
    C3C H3C . 0.9300 ?
    C4C C5C . 1.367(8) ?
    C4C H4C . 0.9300 ?
    C5C C6C . 1.367(6) ?
    C5C H5C . 0.9300 ?
    C7C C8C . 1.528(4) ?
    C7C H7C1 . 0.9700 ?
    C7C H7C2 . 0.9700 ?
    C8C C9C . 1.517(4) ?
    C8C H8C . 0.9800 ?
    C9C C11C . 1.558(5) ?
    C9C H9C . 0.9800 ?
    C10C C14C . 1.520(7) ?
    C10C C13C . 1.525(8) ?
    C11C C12C . 1.494(5) ?
    C11C H11C . 0.9800 ?
    C12C H12E . 0.9700 ?
    C12C H12F . 0.9700 ?
    C13C H13G . 0.9600 ?
    C13C H13H . 0.9600 ?
    C13C H13I . 0.9600 ?
    C14C H14G . 0.9600 ?
    C14C H14H . 0.9600 ?
    C14C H14I . 0.9600 ?
    S1D O2D . 1.410(4) ?
    S1D O1D . 1.422(3) ?
    S1D C6D . 1.757(4) ?
    S1D C7D . 1.760(3) ?
    O3D C10D . 1.391(5) ?
    O3D C11D . 1.418(4) ?
    O4D C9D . 1.412(4) ?
    O4D C10D . 1.440(5) ?
    O5D N1D . 1.439(3) ?
    O5D H5DO . 0.8200 ?
    N1D C8D . 1.471(4) ?
    N1D C12D . 1.471(4) ?
    C1D C2D . 1.380(8) ?
    C1D C6D . 1.385(7) ?
    C1D H1D . 0.9300 ?
    C2D C3D . 1.372(13) ?
    C2D H2D . 0.9300 ?
    C3D C4D . 1.339(13) ?
    C3D H3D . 0.9300 ?
    C4D C5D . 1.386(10) ?
    C4D H4D . 0.9300 ?
    C5D C6D . 1.356(7) ?
    C5D H5D . 0.9300 ?
    C7D C8D . 1.529(4) ?
    C7D H7D1 . 0.9700 ?
    C7D H7D2 . 0.9700 ?
    C8D C9D . 1.522(4) ?
    C8D H8D . 0.9800 ?
    C9D C11D . 1.560(4) ?
    C9D H9D . 0.9800 ?
    C10D C14D . 1.496(8) ?
    C10D C13D . 1.531(7) ?
    C11D C12D . 1.508(4) ?
    C11D H11D . 0.9800 ?
    C12D H12G . 0.9700 ?
    C12D H12H . 0.9700 ?
    C13D H13J . 0.9600 ?
    C13D H13K . 0.9600 ?
    C13D H13L . 0.9600 ?
    C14D H14J . 0.9600 ?
    C14D H14K . 0.9600 ?
    C14D H14L . 0.9600 ?
loop_
    _geom_angle_atom_site_label_1
    _geom_angle_atom_site_label_2
    _geom_angle_atom_site_label_3
    _geom_angle_site_symmetry_1
    _geom_angle_site_symmetry_3
    _geom_angle
    _geom_angle_publ_flag
    O1A S1A O2A . . 115.6(3) ?
    O1A S1A C6A . . 107.1(2) ?
    O2A S1A C6A . . 109.0(2) ?
    O1A S1A C7A . . 108.0(2) ?
    O2A S1A C7A . . 108.44(18) ?
    C6A S1A C7A . . 108.54(16) ?
    C11A O3A C10A . . 109.0(3) ?
    C9A O4A C10A . . 108.3(3) ?
    N1A O5A H5AO . . 109.5 ?
    O5A N1A C12A . . 109.9(2) ?
    O5A N1A C8A . . 110.3(2) ?
    C12A N1A C8A . . 105.8(2) ?
    C2A C1A C6A . . 119.3(3) ?
    C2A C1A H1A . . 120.4 ?
    C6A C1A H1A . . 120.4 ?
    C3A C2A C1A . . 120.2(4) ?
    C3A C2A H2A . . 119.9 ?
    C1A C2A H2A . . 119.9 ?
    C2A C3A C4A . . 120.5(4) ?
    C2A C3A H3A . . 119.8 ?
    C4A C3A H3A . . 119.8 ?
    C3A C4A C5A . . 120.4(4) ?
    C3A C4A H4A . . 119.8 ?
    C5A C4A H4A . . 119.8 ?
    C4A C5A C6A . . 119.3(4) ?
    C4A C5A H5A . . 120.4 ?
    C6A C5A H5A . . 120.4 ?
    C1A C6A C5A . . 120.2(4) ?
    C1A C6A S1A . . 124.4(3) ?
    C5A C6A S1A . . 115.3(3) ?
    C8A C7A S1A . . 115.0(2) ?
    C8A C7A H7A1 . . 108.5 ?
    S1A C7A H7A1 . . 108.5 ?
    C8A C7A H7A2 . . 108.5 ?
    S1A C7A H7A2 . . 108.5 ?
    H7A1 C7A H7A2 . . 107.5 ?
    N1A C8A C7A . . 112.3(3) ?
    N1A C8A C9A . . 100.5(2) ?
    C7A C8A C9A . . 112.5(3) ?
    N1A C8A H8A . . 110.4 ?
    C7A C8A H8A . . 110.4 ?
    C9A C8A H8A . . 110.4 ?
    O4A C9A C8A . . 111.1(3) ?
    O4A C9A C11A . . 103.7(3) ?
    C8A C9A C11A . . 104.7(3) ?
    O4A C9A H9A . . 112.3 ?
    C8A C9A H9A . . 112.3 ?
    C11A C9A H9A . . 112.3 ?
    O3A C10A O4A . . 103.8(3) ?
    O3A C10A C14A . . 109.5(4) ?
    O4A C10A C14A . . 109.0(5) ?
    O3A C10A C13A . . 109.4(5) ?
    O4A C10A C13A . . 110.1(4) ?
    C14A C10A C13A . . 114.4(5) ?
    O3A C11A C12A . . 110.5(3) ?
    O3A C11A C9A . . 104.1(3) ?
    C12A C11A C9A . . 105.0(3) ?
    O3A C11A H11A . . 112.2 ?
    C12A C11A H11A . . 112.2 ?
    C9A C11A H11A . . 112.2 ?
    N1A C12A C11A . . 102.0(3) ?
    N1A C12A H12A . . 111.4 ?
    C11A C12A H12A . . 111.4 ?
    N1A C12A H12B . . 111.4 ?
    C11A C12A H12B . . 111.4 ?
    H12A C12A H12B . . 109.2 ?
    C10A C13A H13A . . 109.5 ?
    C10A C13A H13B . . 109.5 ?
    H13A C13A H13B . . 109.5 ?
    C10A C13A H13C . . 109.5 ?
    H13A C13A H13C . . 109.5 ?
    H13B C13A H13C . . 109.5 ?
    C10A C14A H14A . . 109.5 ?
    C10A C14A H14B . . 109.5 ?
    H14A C14A H14B . . 109.5 ?
    C10A C14A H14C . . 109.5 ?
    H14A C14A H14C . . 109.5 ?
    H14B C14A H14C . . 109.5 ?
    O2B S1B O1B . . 119.8(2) ?
    O2B S1B C7B . . 108.65(18) ?
    O1B S1B C7B . . 106.76(19) ?
    O2B S1B C6B . . 107.9(2) ?
    O1B S1B C6B . . 107.96(18) ?
    C7B S1B C6B . . 104.84(17) ?
    C10B O3B C11B . . 108.4(2) ?
    C10B O4B C9B . . 108.5(3) ?
    N1B O5B H5BO . . 109.5 ?
    O5B N1B C12B . . 110.0(2) ?
    O5B N1B C8B . . 111.2(2) ?
    C12B N1B C8B . . 104.9(2) ?
    C6B C1B C2B . . 120.9(5) ?
    C6B C1B H1B . . 119.5 ?
    C2B C1B H1B . . 119.5 ?
    C3B C2B C1B . . 118.5(6) ?
    C3B C2B H2B . . 120.8 ?
    C1B C2B H2B . . 120.8 ?
    C4B C3B C2B . . 121.6(5) ?
    C4B C3B H3B . . 119.2 ?
    C2B C3B H3B . . 119.2 ?
    C3B C4B C5B . . 120.8(6) ?
    C3B C4B H4B . . 119.6 ?
    C5B C4B H4B . . 119.6 ?
    C6B C5B C4B . . 118.3(6) ?
    C6B C5B H5B . . 120.8 ?
    C4B C5B H5B . . 120.8 ?
    C5B C6B C1B . . 119.7(4) ?
    C5B C6B S1B . . 121.6(4) ?
    C1B C6B S1B . . 118.7(3) ?
    C8B C7B S1B . . 114.1(2) ?
    C8B C7B H7B1 . . 108.7 ?
    S1B C7B H7B1 . . 108.7 ?
    C8B C7B H7B2 . . 108.7 ?
    S1B C7B H7B2 . . 108.7 ?
    H7B1 C7B H7B2 . . 107.6 ?
    N1B C8B C9B . . 101.0(2) ?
    N1B C8B C7B . . 111.8(2) ?
    C9B C8B C7B . . 114.6(3) ?
    N1B C8B H8B . . 109.7 ?
    C9B C8B H8B . . 109.7 ?
    C7B C8B H8B . . 109.7 ?
    O4B C9B C8B . . 109.8(3) ?
    O4B C9B C11B . . 103.7(2) ?
    C8B C9B C11B . . 105.5(2) ?
    O4B C9B H9B . . 112.4 ?
    C8B C9B H9B . . 112.4 ?
    C11B C9B H9B . . 112.4 ?
    O4B C10B O3B . . 103.3(2) ?
    O4B C10B C14B . . 109.3(4) ?
    O3B C10B C14B . . 108.2(3) ?
    O4B C10B C13B . . 110.0(3) ?
    O3B C10B C13B . . 110.7(3) ?
    C14B C10B C13B . . 114.6(4) ?
    O3B C11B C12B . . 110.5(2) ?
    O3B C11B C9B . . 103.7(2) ?
    C12B C11B C9B . . 104.6(2) ?
    O3B C11B H11B . . 112.5 ?
    C12B C11B H11B . . 112.5 ?
    C9B C11B H11B . . 112.5 ?
    N1B C12B C11B . . 101.6(2) ?
    N1B C12B H12C . . 111.4 ?
    C11B C12B H12C . . 111.4 ?
    N1B C12B H12D . . 111.4 ?
    C11B C12B H12D . . 111.4 ?
    H12C C12B H12D . . 109.3 ?
    C10B C13B H13D . . 109.5 ?
    C10B C13B H13E . . 109.5 ?
    H13D C13B H13E . . 109.5 ?
    C10B C13B H13F . . 109.5 ?
    H13D C13B H13F . . 109.5 ?
    H13E C13B H13F . . 109.5 ?
    C10B C14B H14D . . 109.5 ?
    C10B C14B H14E . . 109.5 ?
    H14D C14B H14E . . 109.5 ?
    C10B C14B H14F . . 109.5 ?
    H14D C14B H14F . . 109.5 ?
    H14E C14B H14F . . 109.5 ?
    O1C S1C O2C . . 116.9(3) ?
    O1C S1C C6C . . 108.1(2) ?
    O2C S1C C6C . . 108.9(2) ?
    O1C S1C C7C . . 108.0(2) ?
    O2C S1C C7C . . 108.11(19) ?
    C6C S1C C7C . . 106.37(18) ?
    C10C O3C C11C . . 108.7(3) ?
    C9C O4C C10C . . 107.4(3) ?
    N1C O5C H5CO . . 109.5 ?
    O5C N1C C12C . . 110.2(3) ?
    O5C N1C C8C . . 111.2(2) ?
    C12C N1C C8C . . 106.1(2) ?
    C2C C1C C6C . . 120.1(4) ?
    C2C C1C H1C . . 120.0 ?
    C6C C1C H1C . . 120.0 ?
    C3C C2C C1C . . 119.9(5) ?
    C3C C2C H2C . . 120.0 ?
    C1C C2C H2C . . 120.0 ?
    C2C C3C C4C . . 120.8(5) ?
    C2C C3C H3C . . 119.6 ?
    C4C C3C H3C . . 119.6 ?
    C5C C4C C3C . . 119.3(5) ?
    C5C C4C H4C . . 120.4 ?
    C3C C4C H4C . . 120.4 ?
    C6C C5C C4C . . 120.5(5) ?
    C6C C5C H5C . . 119.8 ?
    C4C C5C H5C . . 119.8 ?
    C5C C6C C1C . . 118.5(4) ?
    C5C C6C S1C . . 115.5(3) ?
    C1C C6C S1C . . 125.5(3) ?
    C8C C7C S1C . . 114.8(3) ?
    C8C C7C H7C1 . . 108.6 ?
    S1C C7C H7C1 . . 108.6 ?
    C8C C7C H7C2 . . 108.6 ?
    S1C C7C H7C2 . . 108.6 ?
    H7C1 C7C H7C2 . . 107.6 ?
    N1C C8C C9C . . 99.9(2) ?
    N1C C8C C7C . . 112.3(3) ?
    C9C C8C C7C . . 112.8(3) ?
    N1C C8C H8C . . 110.5 ?
    C9C C8C H8C . . 110.5 ?
    C7C C8C H8C . . 110.5 ?
    O4C C9C C8C . . 110.3(3) ?
    O4C C9C C11C . . 104.2(3) ?
    C8C C9C C11C . . 105.0(3) ?
    O4C C9C H9C . . 112.3 ?
    C8C C9C H9C . . 112.3 ?
    C11C C9C H9C . . 112.3 ?
    O3C C10C O4C . . 104.3(3) ?
    O3C C10C C14C . . 111.3(5) ?
    O4C C10C C14C . . 110.2(4) ?
    O3C C10C C13C . . 107.5(4) ?
    O4C C10C C13C . . 108.5(5) ?
    C14C C10C C13C . . 114.6(5) ?
    O3C C11C C12C . . 109.8(3) ?
    O3C C11C C9C . . 103.3(3) ?
    C12C C11C C9C . . 105.3(3) ?
    O3C C11C H11C . . 112.6 ?
    C12C C11C H11C . . 112.6 ?
    C9C C11C H11C . . 112.6 ?
    N1C C12C C11C . . 102.1(3) ?
    N1C C12C H12E . . 111.4 ?
    C11C C12C H12E . . 111.4 ?
    N1C C12C H12F . . 111.4 ?
    C11C C12C H12F . . 111.4 ?
    H12E C12C H12F . . 109.2 ?
    C10C C13C H13G . . 109.5 ?
    C10C C13C H13H . . 109.5 ?
    H13G C13C H13H . . 109.5 ?
    C10C C13C H13I . . 109.5 ?
    H13G C13C H13I . . 109.5 ?
    H13H C13C H13I . . 109.5 ?
    C10C C14C H14G . . 109.5 ?
    C10C C14C H14H . . 109.5 ?
    H14G C14C H14H . . 109.5 ?
    C10C C14C H14I . . 109.5 ?
    H14G C14C H14I . . 109.5 ?
    H14H C14C H14I . . 109.5 ?
    O2D S1D O1D . . 118.3(2) ?
    O2D S1D C6D . . 108.3(2) ?
    O1D S1D C6D . . 108.4(2) ?
    O2D S1D C7D . . 108.06(18) ?
    O1D S1D C7D . . 107.1(2) ?
    C6D S1D C7D . . 106.10(17) ?
    C10D O3D C11D . . 108.2(3) ?
    C9D O4D C10D . . 108.1(3) ?
    N1D O5D H5DO . . 109.5 ?
    O5D N1D C8D . . 110.7(2) ?
    O5D N1D C12D . . 109.8(2) ?
    C8D N1D C12D . . 105.4(2) ?
    C2D C1D C6D . . 119.7(6) ?
    C2D C1D H1D . . 120.2 ?
    C6D C1D H1D . . 120.2 ?
    C3D C2D C1D . . 118.3(7) ?
    C3D C2D H2D . . 120.9 ?
    C1D C2D H2D . . 120.9 ?
    C4D C3D C2D . . 121.7(6) ?
    C4D C3D H3D . . 119.1 ?
    C2D C3D H3D . . 119.1 ?
    C3D C4D C5D . . 120.8(7) ?
    C3D C4D H4D . . 119.6 ?
    C5D C4D H4D . . 119.6 ?
    C6D C5D C4D . . 118.4(7) ?
    C6D C5D H5D . . 120.8 ?
    C4D C5D H5D . . 120.8 ?
    C5D C6D C1D . . 121.2(5) ?
    C5D C6D S1D . . 119.1(4) ?
    C1D C6D S1D . . 119.7(4) ?
    C8D C7D S1D . . 114.8(2) ?
    C8D C7D H7D1 . . 108.6 ?
    S1D C7D H7D1 . . 108.6 ?
    C8D C7D H7D2 . . 108.6 ?
    S1D C7D H7D2 . . 108.6 ?
    H7D1 C7D H7D2 . . 107.6 ?
    N1D C8D C9D . . 101.3(2) ?
    N1D C8D C7D . . 112.4(2) ?
    C9D C8D C7D . . 113.4(3) ?
    N1D C8D H8D . . 109.8 ?
    C9D C8D H8D . . 109.8 ?
    C7D C8D H8D . . 109.8 ?
    O4D C9D C8D . . 111.0(3) ?
    O4D C9D C11D . . 103.3(2) ?
    C8D C9D C11D . . 105.1(2) ?
    O4D C9D H9D . . 112.3 ?
    C8D C9D H9D . . 112.3 ?
    C11D C9D H9D . . 112.3 ?
    O3D C10D O4D . . 104.0(3) ?
    O3D C10D C14D . . 108.8(4) ?
    O4D C10D C14D . . 109.6(4) ?
    O3D C10D C13D . . 110.6(4) ?
    O4D C10D C13D . . 108.5(4) ?
    C14D C10D C13D . . 114.7(5) ?
    O3D C11D C12D . . 110.5(3) ?
    O3D C11D C9D . . 104.2(3) ?
    C12D C11D C9D . . 104.7(2) ?
    O3D C11D H11D . . 112.3 ?
    C12D C11D H11D . . 112.3 ?
    C9D C11D H11D . . 112.3 ?
    N1D C12D C11D . . 101.9(2) ?
    N1D C12D H12G . . 111.4 ?
    C11D C12D H12G . . 111.4 ?
    N1D C12D H12H . . 111.4 ?
    C11D C12D H12H . . 111.4 ?
    H12G C12D H12H . . 109.3 ?
    C10D C13D H13J . . 109.5 ?
    C10D C13D H13K . . 109.5 ?
    H13J C13D H13K . . 109.5 ?
    C10D C13D H13L . . 109.5 ?
    H13J C13D H13L . . 109.5 ?
    H13K C13D H13L . . 109.5 ?
    C10D C14D H14J . . 109.5 ?
    C10D C14D H14K . . 109.5 ?
    H14J C14D H14K . . 109.5 ?
    C10D C14D H14L . . 109.5 ?
    H14J C14D H14L . . 109.5 ?
    H14K C14D H14L . . 109.5 ?
loop_
    _geom_hbond_atom_site_label_D
    _geom_hbond_atom_site_label_H
    _geom_hbond_atom_site_label_A
    _geom_hbond_site_symmetry_A
    _geom_hbond_distance_DH
    _geom_hbond_distance_HA
    _geom_hbond_distance_DA
    _geom_hbond_angle_DHA
    O5A H5AO N1B 2_646 0.82 2.04 2.752(3) 144
    O5B H5BO N1A 2_656 0.82 2.11 2.807(3) 142
    O5C H5CO N1D 2_646 0.82 2.10 2.802(4) 144
    O5D H5DO N1C 2_656 0.82 2.06 2.766(3) 144
