# Supplementary material for: (2R,3S,4R)-3,4-Isopropyl­idenedi­oxy-2-(phenyl­sulfonyl­meth­yl)pyrrolidin-1-ol
Source: Acta Crystallogr Sect E Struct Rep Online. 2012 Jul 28;68(Pt 8):o2560. doi: 10.1107/S1600536812033028 (PMC3415002; doi:10.1107/S1600536812033028)
Supplement: Supplementary file 2 [file e-68-o2560-Isup2.hkl]

# 
# h,k,l, Fc-squared, Fo-squared, sigma(Fo-squared) and status flag 
# 
data_I
_shelx_title ' 4 in P2(1)' 
_shelx_refln_list_code          4 
_shelx_F_calc_maximum      328.26 
_exptl_crystal_F_000      1328.00 
_reflns_d_resolution_high  0.8358 
 
loop_ 
 _symmetry_equiv_pos_as_xyz 
 'x, y, z' 
 '-x, y+1/2, -z' 
 
_cell_length_a     9.1876 
_cell_length_b    19.5284 
_cell_length_c    17.9187 
_cell_angle_alpha  90.000 
_cell_angle_beta  102.658 
_cell_angle_gamma  90.000 
 
_shelx_F_squared_multiplier     1.000 
 
loop_ 
 _refln_index_h 
 _refln_index_k 
 _refln_index_l 
 _refln_F_squared_calc 
 _refln_F_squared_meas 
 _refln_F_squared_sigma 
 _refln_observed_status 
   0 -22   0       10.86       15.45      3.90 o 
   1 -22   0       29.56       31.41      5.59 o 
   2 -22   0       18.35       17.63      3.49 o 
   1 -21   0       17.20       27.40      3.29 o 
   2 -21   0        4.10       14.07      3.51 o 
   3 -21   0        7.53       11.31      3.18 o 
   0 -20   0      179.47      179.63     10.68 o 
   1 -20   0       32.47       39.15      4.59 o 
   2 -20   0       58.68       51.31      4.12 o 
   3 -20   0       63.38       61.63      5.57 o 
   4 -20   0        3.55        6.76      2.05 o 
   5 -20   0       16.04       18.67      3.90 o 
   1 -19   0      212.95      218.59     10.09 o 
   2 -19   0       75.65       77.75      4.19 o 
   3 -19   0       27.27       27.17      3.01 o 
   4 -19   0       26.35       26.48      3.29 o 
   5 -19   0       61.62       64.70      3.62 o 
   0 -18   0       80.98       79.20      4.85 o 
   1 -18   0        7.52        6.19      2.21 o 
   2 -18   0      557.60      570.91     15.61 o 
   3 -18   0        2.90        4.23      2.38 o 
   4 -18   0      130.00      134.82      5.27 o 
   5 -18   0        5.09        4.41      2.26 o 
   6 -18   0       87.65       70.06      3.36 o 
   1 -17   0      482.17      505.24     11.99 o 
   2 -17   0      104.00      100.43      5.26 o 
   3 -17   0        6.04        6.91      2.47 o 
   4 -17   0        0.41        0.57      1.87 o 
   5 -17   0      116.06       96.26      3.98 o 
   6 -17   0      104.86      105.34      4.15 o 
   7 -17   0       76.54       87.24      4.98 o 
   0 -16   0       81.46       85.27      4.96 o 
   1 -16   0       91.00       90.05      3.97 o 
   2 -16   0        6.82       17.51      3.00 o 
   3 -16   0     1126.93     1101.17     23.33 o 
   4 -16   0       76.94       78.17      3.83 o 
   5 -16   0        0.02       -1.44      1.88 o 
   6 -16   0       38.38       39.25      2.82 o 
   7 -16   0       29.64       43.04      4.65 o 
   1 -15   0      133.84      187.86     16.07 o 
   2 -15   0     1202.07     1129.41     25.85 o 
   3 -15   0      106.94      100.07      3.77 o 
   4 -15   0      423.61      439.35     10.21 o 
   5 -15   0       45.05       45.34      2.66 o 
   6 -15   0       14.98       23.66      2.45 o 
   7 -15   0        1.32        0.66      1.97 o 
   0 -14   0       20.77       31.69      3.44 o 
   1 -14   0      270.39      253.90      6.89 o 
   2 -14   0      452.98      395.70      9.31 o 
   3 -14   0      801.42      786.21     15.90 o 
   4 -14   0      570.07      523.29     11.74 o 
   5 -14   0      233.13      230.84      6.21 o 
   6 -14   0       12.22       24.32      2.43 o 
   7 -14   0        2.89        2.26      2.14 o 
   8 -14   0       17.73       16.78      2.69 o 
   1 -13   0       96.26      109.11      4.07 o 
   2 -13   0      458.81      444.65     10.39 o 
   3 -13   0      104.77       91.17      3.84 o 
   4 -13   0      358.47      320.17      8.03 o 
   5 -13   0      405.76      424.11      9.38 o 
   6 -13   0      152.43      159.85      5.26 o 
   7 -13   0       20.73       21.00      2.79 o 
   8 -13   0        1.86        4.09      2.12 o 
   0 -12   0     1978.56     2049.86     64.02 o 
   1 -12   0       38.25       42.38      6.66 o 
   2 -12   0      213.21      248.50      6.82 o 
   3 -12   0       97.07       90.29      3.56 o 
   4 -12   0     1494.53     1517.14     29.99 o 
   5 -12   0       97.32       89.85      3.37 o 
   6 -12   0      756.64      745.67     16.66 o 
   7 -12   0       32.09       41.04      3.48 o 
   8 -12   0       57.26       65.13      4.23 o 
   2 -11   0      231.44      249.71      6.39 o 
   3 -11   0      224.18      202.70      5.10 o 
   4 -11   0      311.89      298.33      7.12 o 
   5 -11   0        6.17        0.51      1.48 o 
   6 -11   0       15.64       13.11      3.86 o 
   7 -11   0        4.55        9.58      2.57 o 
   8 -11   0        7.12       12.26      2.62 o 
   9 -11   0       15.10        7.14      5.03 o 
   0 -10   0     4440.61     4599.74    173.22 o 
   1 -10   0      892.07      896.83     24.62 o 
   2 -10   0     2812.47     2853.12     69.38 o 
   3 -10   0     1483.08     1373.25     26.09 o 
   4 -10   0       48.66       41.48      2.42 o 
   5 -10   0      133.03      145.49      4.12 o 
   6 -10   0       16.11       17.65      2.20 o 
   7 -10   0        1.85       10.43      2.49 o 
   8 -10   0        4.84       12.98      4.44 o 
   9 -10   0        0.46        2.84      3.28 o 
   1  -9   0       18.30       23.87      3.90 o 
   2  -9   0     1584.66     1795.80     50.17 o 
   3  -9   0       61.78       84.85      3.30 o 
   4  -9   0     1635.81     1758.91     35.23 o 
   5  -9   0       53.50       61.09      2.91 o 
   6  -9   0       12.92       23.31      2.30 o 
   7  -9   0       25.72       28.25      3.21 o 
   8  -9   0        6.44        4.03      2.55 o 
   9  -9   0       17.17        7.22      6.98 o 
   0  -8   0      322.19      326.52     20.05 o 
   1  -8   0      434.41      390.75     13.19 o 
   2  -8   0     2463.43     2217.12     61.15 o 
   3  -8   0     2202.56     2123.20     58.76 o 
   4  -8   0      267.85      269.77      6.74 o 
   5  -8   0     2130.64     2082.60     42.37 o 
   6  -8   0      412.41      448.59     10.64 o 
   7  -8   0       65.36      100.74      5.11 o 
   8  -8   0       35.08       39.93      3.39 o 
   9  -8   0       26.03       33.65      4.55 o 
   1  -7   0     1189.33     1318.73     79.72 o 
   2  -7   0     3183.53     3023.92     99.17 o 
   3  -7   0     1737.58     1875.24     52.29 o 
   4  -7   0     1138.73     1081.08     34.03 o 
   5  -7   0      456.94      398.91     10.54 o 
   6  -7   0      135.25      134.58      5.36 o 
   7  -7   0      128.96      116.16      5.57 o 
   8  -7   0       42.45       47.72      3.48 o 
   9  -7   0        4.94        1.74      3.27 o 
   2  -6   0    11739.71    10970.24    646.13 o 
   3  -6   0      128.74      112.95      9.62 o 
   4  -6   0     5352.20     5627.81    198.88 o 
   5  -6   0       20.14       19.60      1.67 o 
   6  -6   0      288.62      307.15      8.10 o 
   7  -6   0       13.96       20.36      3.18 o 
   8  -6   0      140.22      136.62      5.76 o 
   9  -6   0        1.77        6.29      3.59 o 
  10  -6   0       15.11        6.82      3.98 o 
   2  -5   0     4473.73     4283.29    253.86 o 
   3  -5   0     2937.83     2714.89     96.88 o 
   4  -5   0     1407.13     1292.94     46.40 o 
   5  -5   0       73.05       63.32      3.38 o 
   7  -5   0       89.37       89.57      8.15 o 
   8  -5   0       49.84       53.73      4.92 o 
   9  -5   0       12.82       29.14      7.23 o 
  10  -5   0        0.30       -1.62      4.47 o 
   2  -4   0      584.51      545.94     24.66 o 
   4  -4   0       49.45       51.73      4.71 o 
   5  -4   0      753.47      793.27     41.77 o 
   6  -4   0      688.06      640.64     14.68 o 
   7  -4   0       25.42       52.60      4.12 o 
   8  -4   0      124.64      135.35      6.65 o 
   9  -4   0       34.11       20.46      7.06 o 
  10  -4   0       16.18       11.45      5.36 o 
   1  -3   0      195.51      168.54     12.34 o 
   2  -3   0     6253.17     5994.00    210.01 o 
   3  -3   0      236.56      240.07     11.44 o 
   4  -3   0     2546.60     2537.26     81.27 o 
   5  -3   0      212.78      190.28      8.48 o 
   6  -3   0      290.32      279.39      6.74 o 
   7  -3   0        1.39        5.00      2.50 o 
   8  -3   0       29.07       24.83      3.14 o 
   9  -3   0        1.90        7.63      6.09 o 
  10  -3   0       11.25       11.20      5.03 o 
   1  -2   0     4878.86     5086.82    207.66 o 
   2  -2   0     6139.91     5381.92    227.32 o 
   3  -2   0      885.33      773.25     36.97 o 
   4  -2   0      697.22      707.03     22.88 o 
   5  -2   0      337.40      327.36     11.85 o 
   6  -2   0      117.24       95.55      3.35 o 
   7  -2   0      656.44      720.54     22.73 o 
   8  -2   0       82.19       85.70      5.00 o 
   9  -2   0       58.75       52.69      8.93 o 
  10  -2   0        1.47       -4.38      4.38 o 
   1  -1   0     2408.40     2285.87    105.88 o 
   2  -1   0     8636.02     8742.95    359.99 o 
   3  -1   0     2014.49     1888.66     85.73 o 
   4  -1   0      605.11      600.71     20.74 o 
   5  -1   0      694.82      641.08     22.42 o 
   6  -1   0      207.21      228.07      6.90 o 
   7  -1   0        9.55        9.17      2.37 o 
   8  -1   0      148.92      141.29      6.60 o 
   9  -1   0       64.57       57.64      9.50 o 
  10  -1   0        2.83       10.31      4.95 o 
   1   0   0       64.03       73.29      3.61 o 
   2   0   0    30047.23    28157.49    929.17 o 
   3   0   0      152.10      168.61     16.24 o 
   4   0   0     3207.04     2883.40     91.73 o 
   5   0   0      561.80      558.89     18.74 o 
   6   0   0      112.10       91.04      4.06 o 
   7   0   0       15.64       10.93      2.26 o 
   8   0   0      173.07      141.79     11.13 o 
   9   0   0       13.62        7.71      6.49 o 
  10   0   0        1.38       -4.22      4.22 o 
   1   1   0     2921.94     2715.72     72.79 o 
   2   1   0     8701.99     8820.99    247.24 o 
   3   1   0     2281.64     2150.14     58.98 o 
   4   1   0      600.95      597.46     17.85 o 
   5   1   0      805.13      742.82     22.73 o 
   6   1   0      200.58      230.63      8.86 o 
   7   1   0        8.07       10.91      2.68 o 
   8   1   0      144.93      125.85      6.39 o 
   9   1   0       58.68       54.55      8.93 o 
  10   1   0        2.13        6.09      4.63 o 
   0   2   0      123.18      137.04      9.50 o 
   1   2   0     4958.49     5059.18    127.69 o 
   2   2   0     6337.00     5623.31    156.15 o 
   3   2   0     1002.70      914.28     25.52 o 
   4   2   0      611.49      644.27     17.08 o 
   5   2   0      327.11      315.74     11.85 o 
   6   2   0       98.21       81.37      3.22 o 
   7   2   0      656.31      744.70     22.34 o 
   8   2   0       80.62       74.61      4.87 o 
   9   2   0       56.95       46.52      8.44 o 
   1   3   0      199.13      182.47      6.04 o 
   2   3   0     6610.39     6509.24    159.47 o 
   3   3   0      223.94      230.20      7.83 o 
   4   3   0     2698.89     2735.74     59.60 o 
   5   3   0      230.52      220.74      7.59 o 
   6   3   0      279.15      262.36      6.38 o 
   7   3   0        1.36        6.90      2.56 o 
   8   3   0       29.83       32.75      3.44 o 
   9   3   0        1.85        9.33      4.15 o 
   0   4   0    11410.72    13267.72    777.89 o 
   1   4   0    14096.20    14682.12    416.16 o 
   2   4   0      641.51      606.81     15.54 o 
   3   4   0     1771.82     2025.36     58.01 o 
   4   4   0       44.51       41.79      2.53 o 
   5   4   0      755.00      777.39     25.79 o 
   6   4   0      733.07      695.11     13.82 o 
   7   4   0       25.47       80.99     14.75 o 
   8   4   0      115.77      137.17      7.32 o 
   9   4   0       34.79       27.88      4.75 o 
   1   5   0     1883.95     1433.94     47.40 o 
   2   5   0     4634.28     4517.51    113.21 o 
   3   5   0     2637.09     2591.95     65.61 o 
   4   5   0     1382.02     1354.77     36.96 o 
   5   5   0       66.03       53.10      3.03 o 
   7   5   0       90.16       87.14      3.81 o 
   8   5   0       50.96       51.25      4.06 o 
   9   5   0       10.95       14.21      6.17 o 
   0   6   0    40855.93    38237.62   2161.49 o 
   1   6   0      390.81      410.24     14.18 o 
   2   6   0    12044.58    11536.39    319.48 o 
   3   6   0      125.88      118.00      6.77 o 
   4   6   0     5075.91     5321.18    146.04 o 
   5   6   0       15.97       12.96      1.95 o 
   6   6   0      282.46      298.37      7.85 o 
   7   6   0       15.71       31.52      2.62 o 
   8   6   0      132.90      131.38      7.66 o 
   9   6   0        1.55        1.21      2.19 o 
   1   7   0     1231.18     1448.40     46.92 o 
   2   7   0     3303.55     3226.23     78.02 o 
   3   7   0     1843.28     1956.28     43.94 o 
   4   7   0     1119.08     1063.48     30.27 o 
   5   7   0      510.03      436.68      9.44 o 
   6   7   0      124.11      130.89      5.09 o 
   7   7   0      149.21      133.80      5.50 o 
   8   7   0       36.95       40.81      4.51 o 
   9   7   0        6.66        7.12      2.40 o 
   0   8   0      331.99      319.84     13.89 o 
   1   8   0      383.90      373.86     11.56 o 
   2   8   0     2501.20     2266.11     51.13 o 
   3   8   0     2323.46     2184.40     49.31 o 
   4   8   0      251.83      254.36      6.25 o 
   5   8   0     2118.63     2016.37     40.06 o 
   6   8   0      409.85      463.46     11.64 o 
   7   8   0       69.55      101.89      4.40 o 
   8   8   0       41.22       46.27      3.75 o 
   9   8   0       26.54       30.63      2.67 o 
   1   9   0       13.07       19.21      2.81 o 
   2   9   0     1705.53     1888.67     51.17 o 
   3   9   0       47.75       70.16      2.98 o 
   4   9   0     1771.71     1832.81     35.94 o 
   5   9   0       44.07       56.07      2.79 o 
   6   9   0       14.69       23.08      2.29 o 
   7   9   0       27.24       35.79      2.93 o 
   8   9   0        5.96        8.06      2.32 o 
   9   9   0       16.72       10.17      2.05 o 
   0  10   0     4414.07     4562.37    173.14 o 
   1  10   0      842.51      841.99     24.93 o 
   2  10   0     2922.23     2941.82     70.53 o 
   3  10   0     1532.76     1414.27     31.37 o 
   4  10   0       66.24       56.70      3.11 o 
   5  10   0      141.41      139.56      4.81 o 
   6  10   0       14.98       21.41      2.40 o 
   7  10   0        1.51       30.71      4.31 o 
   8  10   0        4.10        9.91      2.42 o 
   9  10   0        0.61        1.79      2.35 o 
   1  11   0       69.78      100.08      5.97 o 
   2  11   0      249.81      264.20      7.02 o 
   3  11   0      243.12      213.12      4.98 o 
   4  11   0      290.76      279.71      8.09 o 
   5  11   0        0.99        5.62      2.15 o 
   6  11   0       13.57       20.54      8.04 o 
   7  11   0        8.76       12.02      2.32 o 
   8  11   0        6.25       11.42      2.37 o 
   0  12   0     1958.92     2058.96     65.37 o 
   2  12   0      189.20      215.90      5.66 o 
   3  12   0       97.07       87.85      3.35 o 
   4  12   0     1489.59     1483.67     30.57 o 
   5  12   0       86.96       80.70      4.26 o 
   6  12   0      752.19      740.64     18.43 o 
   7  12   0       27.69       45.33      3.39 o 
   8  12   0       69.52       79.27      5.23 o 
   1  13   0       98.62      111.79      4.34 o 
   2  13   0      502.23      471.94     10.87 o 
   3  13   0      119.39      107.27      3.81 o 
   4  13   0      362.15      328.41      8.86 o 
   5  13   0      449.54      457.35     11.17 o 
   6  13   0      145.20      146.69      5.60 o 
   7  13   0       14.35       18.41      2.96 o 
   8  13   0        1.81        3.08      1.86 o 
   0  14   0       33.49       43.09      5.25 o 
   1  14   0      248.51      226.34      6.56 o 
   2  14   0      436.69      379.93      9.01 o 
   3  14   0      807.01      804.30     17.30 o 
   4  14   0      554.28      501.01     12.78 o 
   5  14   0      234.39      224.95      6.94 o 
   6  14   0       12.13       26.57      2.64 o 
   7  14   0        3.46        5.28      2.10 o 
   8  14   0       19.69       15.67      2.99 o 
   2  15   0     1304.20     1187.26     23.63 o 
   3  15   0      117.71      110.67      4.47 o 
   4  15   0      411.80      428.25     11.25 o 
   5  15   0       44.79       44.00      3.13 o 
   6  15   0       20.52       35.42      4.09 o 
   7  15   0        1.28        0.72      1.63 o 
   0  16   0      100.86      108.80      9.13 o 
   1  16   0      104.26      115.67      5.36 o 
   2  16   0        1.89        2.99      2.08 o 
   3  16   0     1178.48     1164.17     26.45 o 
   4  16   0       67.17       63.42      3.54 o 
   5  16   0        1.21        2.70      1.95 o 
   6  16   0       32.06       29.36      3.14 o 
   7  16   0       29.55       43.86      2.73 o 
   1  17   0      473.31      497.49     13.19 o 
   2  17   0      102.44       96.95      6.04 o 
   3  17   0        1.91        4.30      2.31 o 
   4  17   0        1.39        2.11      1.97 o 
   5  17   0      128.28      106.78      4.00 o 
   6  17   0      110.45      106.71      4.90 o 
   7  17   0       79.61       92.71      6.90 o 
   0  18   0      116.12      118.67      7.10 o 
   1  18   0        9.07       10.71      2.41 o 
   2  18   0      564.08      569.90     16.22 o 
   3  18   0        1.53       -0.30      2.61 o 
   4  18   0      130.37      128.50      5.61 o 
   5  18   0        7.20        9.06      2.44 o 
   6  18   0       91.77       64.93      5.89 o 
   1  19   0      246.76      271.25      9.71 o 
   2  19   0       74.13       71.09      4.74 o 
   3  19   0       20.84       19.00      3.05 o 
   4  19   0       26.73       18.06      4.36 o 
   5  19   0       68.24       64.28      4.21 o 
   6  19   0       14.79       14.53      3.90 o 
   0  20   0      181.76      183.11      8.92 o 
   1  20   0       27.45       45.55      5.26 o 
   2  20   0       60.56       56.73      5.33 o 
   3  20   0       54.91       57.01      6.26 o 
   4  20   0        3.36        8.00      3.51 o 
   5  20   0       13.35       17.45      6.01 o 
   1  21   0       20.49       29.73      4.27 o 
   2  21   0        3.28        4.98      3.24 o 
   3  21   0        8.58        9.07      4.10 o 
   4  21   0       22.05       20.62      5.93 o 
   0  22   0       11.06       14.93      4.34 o 
   1  22   0       27.06       34.35      4.79 o 
   2  22   0       16.66       14.26      3.87 o 
   3  22   0       27.35       23.87      5.52 o 
  -2 -22   1        7.26        8.12      3.90 o 
  -1 -22   1        9.95       11.94      2.97 o 
   0 -22   1       25.06       35.89      3.73 o 
   1 -22   1       25.87       33.21      3.50 o 
   2 -22   1       60.39       48.79      4.52 o 
  -3 -21   1       40.91       37.64      3.62 o 
  -2 -21   1       36.07       29.86      3.61 o 
  -1 -21   1       55.67       83.55      4.92 o 
   0 -21   1       24.75       25.73      3.96 o 
   1 -21   1      288.86      313.97     11.60 o 
   2 -21   1       18.52       16.10      3.71 o 
   3 -21   1       35.84       41.97      4.41 o 
  -5 -20   1       12.97       18.06      3.82 o 
  -4 -20   1       98.78       97.73      6.06 o 
  -3 -20   1       25.13       17.12      3.32 o 
  -2 -20   1      670.22      701.78     19.65 o 
  -1 -20   1      229.67      229.10      6.99 o 
   0 -20   1      291.65      340.48     10.32 o 
   1 -20   1       22.37       23.57      3.01 o 
   2 -20   1      102.91       98.19      6.32 o 
   3 -20   1       10.35        6.71      3.98 o 
   4 -20   1        6.55        6.17      2.29 o 
   5 -20   1        5.33        6.90      3.08 o 
  -5 -19   1       41.60       38.03      2.89 o 
  -4 -19   1      136.19      128.64      6.13 o 
  -3 -19   1      149.23      144.61      5.55 o 
  -2 -19   1      174.72      196.80      7.89 o 
  -1 -19   1      164.73      193.81      6.45 o 
   0 -19   1      212.12      231.50      7.69 o 
   1 -19   1      198.87      219.61      6.66 o 
   2 -19   1        4.73        3.88      2.53 o 
   3 -19   1      117.28      106.10      5.53 o 
   4 -19   1        6.83        9.65      3.36 o 
   5 -19   1       18.00       20.63      2.49 o 
  -6 -18   1       13.56       16.11      1.99 o 
  -5 -18   1      180.32      151.65      5.92 o 
  -4 -18   1        6.97        4.85      2.12 o 
  -3 -18   1      423.90      426.62     12.04 o 
  -2 -18   1        3.84        9.06      2.49 o 
  -1 -18   1       26.80       28.93      2.82 o 
   0 -18   1        1.56        3.35      1.96 o 
   1 -18   1       15.14       19.92      2.58 o 
   2 -18   1       41.82       42.58      3.77 o 
   3 -18   1      121.80      113.69      5.37 o 
   4 -18   1       25.31       22.29      2.63 o 
   5 -18   1        7.96        4.93      2.33 o 
   6 -18   1        1.87        1.09      1.86 o 
  -7 -17   1       40.26       44.51      3.68 o 
  -6 -17   1       33.29       46.37      2.86 o 
  -5 -17   1       19.72       25.43      2.53 o 
  -4 -17   1      124.44       98.21      4.17 o 
  -3 -17   1      133.26      117.12      4.96 o 
  -2 -17   1       14.85       17.12      2.88 o 
  -1 -17   1      209.60      234.63      7.07 o 
   0 -17   1        1.56        1.80      1.90 o 
   1 -17   1       16.10       20.74      4.10 o 
   2 -17   1        2.67        3.75      2.73 o 
   3 -17   1      164.65      139.45      5.96 o 
   4 -17   1      172.16      137.43      5.75 o 
   5 -17   1       97.99       81.34      3.67 o 
   6 -17   1       34.04       30.86      2.64 o 
  -7 -16   1       18.11       25.86      2.48 o 
  -6 -16   1       22.95       34.64      2.72 o 
  -5 -16   1       68.49       63.47      3.34 o 
  -4 -16   1      127.32      103.98      4.09 o 
  -3 -16   1      342.68      325.11      8.31 o 
  -2 -16   1      674.11      576.29     13.22 o 
  -1 -16   1       52.87       63.18      3.59 o 
   0 -16   1      158.28      196.75      5.19 o 
   1 -16   1      191.66      200.76      5.72 o 
   2 -16   1      224.76      229.67      9.47 o 
   3 -16   1      257.98      255.42      9.09 o 
   4 -16   1      231.69      228.45      6.80 o 
   5 -16   1       71.84       65.12      3.25 o 
   6 -16   1      133.89      109.07      4.51 o 
   7 -16   1       20.87       21.64      4.79 o 
  -8 -15   1        0.11        6.58      4.38 o 
  -7 -15   1       19.65       19.64      2.52 o 
  -6 -15   1        1.55        4.80      1.91 o 
  -5 -15   1      129.30      124.92      4.41 o 
  -4 -15   1       32.41       32.35      2.55 o 
  -3 -15   1     1040.42     1032.98     20.95 o 
  -2 -15   1      367.15      371.20      9.11 o 
  -1 -15   1     1896.02     1802.75     37.38 o 
   0 -15   1       44.07       45.85      2.74 o 
   1 -15   1      966.53      989.93     21.28 o 
   2 -15   1       57.01       58.49      3.65 o 
   3 -15   1     1037.23     1006.37     22.62 o 
   4 -15   1      170.74      147.12      5.40 o 
   5 -15   1       81.82      108.32      4.38 o 
   6 -15   1        8.81        8.15      2.00 o 
   7 -15   1       37.49       43.77      3.64 o 
  -8 -14   1       18.00       18.95      2.30 o 
  -7 -14   1       29.06       26.68      2.90 o 
  -6 -14   1      128.39      122.24      4.38 o 
  -5 -14   1      371.09      345.75      7.79 o 
  -4 -14   1      920.52      878.77     18.11 o 
  -3 -14   1       13.40       10.39      1.74 o 
  -2 -14   1     3042.96     2974.64     57.28 o 
  -1 -14   1      264.22      277.34      7.42 o 
   0 -14   1     1560.87     1695.24     33.09 o 
   1 -14   1      366.24      396.17     12.14 o 
   2 -14   1     1353.48     1287.67     25.54 o 
   3 -14   1       64.70       74.24      3.89 o 
   4 -14   1       25.02       21.66      2.78 o 
   5 -14   1      104.38       93.12      4.03 o 
   6 -14   1        9.89       11.63      2.20 o 
   7 -14   1       23.78       21.61      3.74 o 
   8 -14   1        4.24        1.85      2.12 o 
  -8 -13   1        8.75        8.51      2.22 o 
  -7 -13   1       27.49       35.29      3.66 o 
  -6 -13   1       95.61      110.46      4.42 o 
  -5 -13   1      417.08      359.12      8.13 o 
  -4 -13   1      119.45      111.00      4.09 o 
  -3 -13   1      325.59      294.86      6.39 o 
  -2 -13   1      269.94      283.54      7.11 o 
  -1 -13   1       99.49      123.02      3.91 o 
   0 -13   1       28.40       32.14      2.40 o 
   1 -13   1      151.77      138.96      4.68 o 
   2 -13   1      349.23      325.07      7.86 o 
   3 -13   1      513.75      497.91     11.28 o 
   4 -13   1      339.95      285.99      8.21 o 
   5 -13   1      238.58      232.56      6.43 o 
   6 -13   1      166.26      141.14      5.02 o 
   7 -13   1       51.99       63.04      4.60 o 
   8 -13   1       35.08       32.84      5.41 o 
  -9 -12   1        0.00       -2.92      3.57 o 
  -8 -12   1       22.09       33.07      3.10 o 
  -7 -12   1        4.57        4.92      2.22 o 
  -6 -12   1       16.32       23.19      3.23 o 
  -5 -12   1       83.01      103.44      3.86 o 
  -4 -12   1      149.43      132.74      4.36 o 
  -3 -12   1      639.07      622.70     12.00 o 
  -2 -12   1       12.57        9.02      1.70 o 
  -1 -12   1      542.64      543.07     12.22 o 
   0 -12   1       12.48       10.69      1.93 o 
   1 -12   1     1380.30     1337.57     25.40 o 
   2 -12   1      404.62      402.66      8.87 o 
   3 -12   1     1190.39     1025.43     21.15 o 
   4 -12   1       30.25       39.08      2.65 o 
   5 -12   1      294.33      288.76      7.17 o 
   7 -12   1       21.24       19.98      3.17 o 
   8 -12   1        1.82        4.65      2.25 o 
  -9 -11   1       13.40        1.70      4.55 o 
  -8 -11   1       22.16       21.42      2.82 o 
  -7 -11   1       69.72       67.01      3.86 o 
  -6 -11   1      248.44      301.99      8.11 o 
  -5 -11   1       29.83       23.37      2.36 o 
  -4 -11   1      939.56      920.09     18.80 o 
  -3 -11   1       19.76       24.46      1.72 o 
  -2 -11   1       88.14       94.74      4.21 o 
  -1 -11   1     1088.88     1114.08     27.60 o 
   0 -11   1       11.96        4.66      1.76 o 
   1 -11   1       25.36       30.28      5.60 o 
   2 -11   1      199.38      208.11      5.09 o 
   3 -11   1      350.87      323.80      8.17 o 
   4 -11   1     1563.67     1497.50     29.30 o 
   5 -11   1       83.30       81.58      3.15 o 
   6 -11   1      586.90      616.41     15.50 o 
   7 -11   1       25.92       28.33      2.68 o 
   8 -11   1       18.95       22.40      2.95 o 
   9 -11   1        2.91        1.62      3.57 o 
  -9 -10   1        0.75        3.30      3.16 o 
  -8 -10   1       19.78       34.12      3.02 o 
  -7 -10   1       28.94       29.76      4.29 o 
  -6 -10   1       52.63       42.44      2.79 o 
  -5 -10   1      321.63      316.22      7.64 o 
  -4 -10   1      643.71      636.19     12.47 o 
  -3 -10   1      688.46      694.39     14.61 o 
  -2 -10   1     8777.94     8432.91    196.63 o 
  -1 -10   1      205.02      241.95     10.19 o 
   0 -10   1     6385.77     7336.76    190.59 o 
   1 -10   1      833.67      922.14     32.65 o 
   2 -10   1     2956.18     2883.44     71.96 o 
   3 -10   1      264.77      271.90      6.25 o 
   4 -10   1      179.64      196.26      5.16 o 
   5 -10   1       28.73       36.05      2.23 o 
   6 -10   1      262.83      299.96      7.90 o 
   7 -10   1       12.44       10.73      2.87 o 
   8 -10   1        7.06        6.19      2.52 o 
   9 -10   1        5.76       -0.73      4.38 o 
  -9  -9   1       24.69       12.42      6.25 o 
  -8  -9   1       29.81       35.43      3.02 o 
  -7  -9   1       79.91       82.61      4.20 o 
  -6  -9   1       61.85       72.98      3.30 o 
  -5  -9   1       68.73       56.08      3.49 o 
  -4  -9   1       61.00       61.80      2.54 o 
  -3  -9   1      876.32      717.55     17.18 o 
  -2  -9   1       99.74       98.00      4.22 o 
  -1  -9   1     1375.57     1266.74     38.62 o 
   0  -9   1      338.89      388.15     13.40 o 
   1  -9   1      908.59      897.81     23.19 o 
   2  -9   1     1129.12     1078.90     29.78 o 
   3  -9   1     1519.96     1465.31     34.91 o 
   4  -9   1       25.39       27.37      1.96 o 
   5  -9   1     1181.44     1233.34     22.98 o 
   6  -9   1      119.38      127.04      4.60 o 
   7  -9   1      153.46      154.44      6.07 o 
   8  -9   1       15.18       11.28      2.78 o 
   9  -9   1        2.88        2.00      3.11 o 
  -9  -8   1       12.56       22.30      6.01 o 
  -8  -8   1      193.44      184.05      7.00 o 
  -7  -8   1        0.72        5.06      2.06 o 
  -6  -8   1      823.58      861.03     17.48 o 
  -5  -8   1     1119.02     1176.68     24.68 o 
  -4  -8   1      962.11      862.13     28.49 o 
  -3  -8   1        2.96        1.39      1.79 o 
  -2  -8   1      487.56      480.45     14.17 o 
  -1  -8   1     2059.27     1888.39     51.82 o 
   0  -8   1      183.77      244.43     11.62 o 
   1  -8   1     1267.49     1240.01     39.22 o 
   2  -8   1     3418.45     3527.53     92.94 o 
   3  -8   1      128.15      120.20      4.90 o 
   4  -8   1     1273.89     1287.94     23.97 o 
   5  -8   1      762.63      719.15     15.87 o 
   6  -8   1      609.38      613.46     14.83 o 
   7  -8   1       36.00       35.14      3.43 o 
   8  -8   1       10.19        7.32      2.60 o 
   9  -8   1       31.27       38.60      4.66 o 
 -10  -7   1        6.45        7.14      4.30 o 
  -9  -7   1       15.69       15.54      4.02 o 
  -8  -7   1      143.73      150.12      6.62 o 
  -7  -7   1       43.02       62.20      3.94 o 
  -6  -7   1      172.60      198.68      5.42 o 
  -5  -7   1      859.53      862.76     21.83 o 
  -4  -7   1     3345.30     3669.21    129.65 o 
  -3  -7   1      189.76      200.03      7.94 o 
  -2  -7   1      104.78      125.50      4.78 o 
  -1  -7   1     1155.09     1074.13     63.40 o 
   0  -7   1     3013.37     3053.61    170.40 o 
   1  -7   1      781.04      813.45     47.41 o 
   2  -7   1     2182.11     2511.24     78.56 o 
   3  -7   1       46.02       42.66      2.99 o 
   4  -7   1      690.46      746.07     21.70 o 
   5  -7   1      278.55      258.11      6.87 o 
   6  -7   1      100.19      117.98      4.65 o 
   7  -7   1       65.76       91.69      4.87 o 
   8  -7   1       45.55       47.33      3.63 o 
   9  -7   1       19.21        5.00      3.48 o 
 -10  -6   1        8.14        1.46      4.63 o 
  -9  -6   1       25.40       16.06      4.79 o 
  -8  -6   1       47.73       42.09      3.60 o 
  -7  -6   1      106.24      143.62      6.84 o 
  -6  -6   1       38.47       50.80      4.48 o 
  -5  -6   1      435.02      430.07     11.65 o 
  -4  -6   1      134.08      153.99      7.79 o 
  -3  -6   1     8768.07     8508.22    319.65 o 
  -2  -6   1       16.55       17.27      3.13 o 
   2  -6   1      569.41      551.97     22.42 o 
   3  -6   1     2342.52     2346.30     65.70 o 
   4  -6   1        9.63        7.13      1.91 o 
   5  -6   1     1033.88     1060.70     24.15 o 
   6  -6   1       38.74       46.42      3.94 o 
   7  -6   1       91.20      108.95      5.37 o 
   8  -6   1      106.52      108.31      5.12 o 
   9  -6   1       24.28       19.26      4.07 o 
 -10  -5   1       15.92        8.69      5.03 o 
  -9  -5   1       39.12       42.90      6.10 o 
  -8  -5   1       29.15       27.17      3.10 o 
  -7  -5   1      101.51       96.72      5.42 o 
  -6  -5   1      467.24      454.77     10.04 o 
  -5  -5   1      129.14      145.19      6.87 o 
  -4  -5   1      268.43      245.31     13.37 o 
  -3  -5   1       83.58       78.75      6.09 o 
  -2  -5   1     2242.85     2275.91     92.25 o 
   2  -5   1      811.36      822.82     37.02 o 
   3  -5   1      936.69      818.91     33.72 o 
   4  -5   1      843.91      862.78     32.30 o 
   5  -5   1       43.98       59.51      8.58 o 
   6  -5   1      131.81      132.87      4.68 o 
   7  -5   1      130.20      158.31      6.32 o 
   8  -5   1      312.12      316.05     10.03 o 
   9  -5   1        3.33        1.74      5.44 o 
 -10  -4   1       19.82       14.04      5.36 o 
  -9  -4   1        5.14        5.20      4.56 o 
  -8  -4   1       11.94        6.72      2.39 o 
  -7  -4   1      276.86      299.31     11.57 o 
  -6  -4   1      803.85      807.40     22.16 o 
  -5  -4   1      500.10      486.56     49.12 o 
  -4  -4   1     5927.39     5831.59    176.57 o 
  -3  -4   1      397.10      438.87     29.63 o 
  -2  -4   1      564.16      511.59     18.96 o 
  -1  -4   1     3934.38     4022.45    229.99 o 
   1  -4   1    10791.98    10482.33    607.09 o 
   2  -4   1    10489.66    10130.68    430.34 o 
   3  -4   1      328.76      359.87     17.22 o 
   4  -4   1     2862.96     2854.78     77.37 o 
   5  -4   1       52.18       58.80      3.55 o 
   6  -4   1      544.88      551.94     13.78 o 
   7  -4   1       58.91       68.98      4.66 o 
   8  -4   1      261.17      281.12     12.01 o 
   9  -4   1        2.70        2.51      3.42 o 
  10  -4   1        7.86        2.68      3.65 o 
 -10  -3   1       26.14       21.92      6.01 o 
  -9  -3   1       47.96       33.04      8.28 o 
  -8  -3   1      143.04      154.56     11.16 o 
  -7  -3   1       76.36      133.93     12.47 o 
  -6  -3   1      270.44      383.77     17.43 o 
  -5  -3   1      686.88      655.08     20.45 o 
  -4  -3   1      163.98      135.18      7.98 o 
  -3  -3   1     1246.00     1224.08     78.26 o 
  -2  -3   1     3124.86     2675.54    159.12 o 
  -1  -3   1     7833.20     7472.88    433.76 o 
   1  -3   1     4977.09     4720.13    261.73 o 
   2  -3   1      657.33      668.53     28.20 o 
   3  -3   1     3860.48     3495.49    208.72 o 
   4  -3   1       17.21       14.93      1.80 o 
   5  -3   1      806.29      807.23     22.17 o 
   6  -3   1       34.61       32.62      2.21 o 
   7  -3   1      547.09      616.19     19.56 o 
   8  -3   1       15.61       18.51      3.13 o 
   9  -3   1      109.33       86.46     10.55 o 
  10  -3   1        1.25       -1.95      3.98 o 
 -10  -2   1       44.59       37.99      6.90 o 
  -9  -2   1       49.66       21.76      6.98 o 
  -8  -2   1      659.09      691.89     27.91 o 
  -7  -2   1      208.84      243.45      8.65 o 
  -6  -2   1      181.95      199.10      6.15 o 
  -5  -2   1        0.65        2.70      2.27 o 
  -4  -2   1     2051.63     2044.62     91.09 o 
  -3  -2   1      209.63      242.33     17.29 o 
  -2  -2   1      473.61      537.11     31.09 o 
  -1  -2   1     1924.33     2401.75     94.47 o 
   1  -2   1    12163.09    12662.09    744.28 o 
   2  -2   1      198.65      206.37      8.24 o 
   3  -2   1      860.92      783.82     48.30 o 
   4  -2   1      823.00      841.00     22.96 o 
   5  -2   1     1031.83     1099.51     34.87 o 
   6  -2   1      681.30      727.79     15.26 o 
   7  -2   1      187.89      194.29      8.13 o 
   8  -2   1      469.36      447.57     15.02 o 
   9  -2   1       29.39       18.75      6.41 o 
  10  -2   1       14.01       10.31      4.79 o 
 -10  -1   1        3.21       -0.65      4.79 o 
  -9  -1   1       27.78       24.27      7.39 o 
  -8  -1   1      245.77      236.20     13.75 o 
  -7  -1   1       18.51       30.81      2.84 o 
  -6  -1   1      576.58      568.34     14.44 o 
  -5  -1   1      898.13      807.11     26.50 o 
  -4  -1   1      103.01      128.38      6.77 o 
  -3  -1   1      560.94      558.22     26.00 o 
  -2  -1   1      787.66      862.94     35.70 o 
  -1  -1   1     1274.80     1223.93     48.18 o 
   1  -1   1     3224.69     3067.01    183.39 o 
   2  -1   1    16126.52    15884.48    904.21 o 
   3  -1   1      418.58      329.36     22.89 o 
   4  -1   1     1141.91     1041.47     28.50 o 
   5  -1   1      123.58      121.94      5.95 o 
   6  -1   1       83.62       82.77      3.47 o 
   7  -1   1       25.77       32.54      3.06 o 
   8  -1   1       25.43       29.60      4.22 o 
   9  -1   1        9.79        3.17      5.68 o 
  10  -1   1       33.53       35.48      5.93 o 
 -10   0   1        0.17        8.04      5.03 o 
  -9   0   1      201.22      216.76     17.05 o 
  -8   0   1       12.79       11.12      3.89 o 
  -7   0   1      182.76      278.89     21.65 o 
  -6   0   1      214.46      195.13      8.06 o 
  -5   0   1     2492.24     2667.67     80.44 o 
  -4   0   1      740.67      640.18     27.24 o 
  -3   0   1      106.74       60.51      3.66 o 
  -2   0   1      176.11      121.62      4.39 o 
  -1   0   1    45542.70    41506.06   2321.87 o 
   1   0   1    11377.07    10810.74    684.82 o 
   2   0   1     7424.31     7133.25    284.34 o 
   3   0   1     1970.24     1835.83     74.33 o 
   4   0   1      571.51      525.51     15.35 o 
   5   0   1      308.21      280.70     10.67 o 
   6   0   1      112.37      113.82      3.96 o 
   7   0   1      130.79      160.08      6.31 o 
   8   0   1        2.88        3.33      5.85 o 
   9   0   1        9.88        9.01      5.93 o 
  10   0   1       23.18       17.86      5.03 o 
 -10   1   1        2.74        1.38      4.87 o 
  -9   1   1       29.65       27.68      7.63 o 
  -8   1   1      264.68      262.82     12.47 o 
  -7   1   1       14.45       26.42      3.04 o 
  -6   1   1      600.39      588.44     14.52 o 
  -5   1   1      937.49      846.44     26.62 o 
  -4   1   1       59.13       86.47      4.41 o 
  -3   1   1      640.70      617.62     17.91 o 
  -2   1   1      815.66      871.98     25.11 o 
  -1   1   1     1115.44     1061.11     44.83 o 
   1   1   1     3443.25     3251.46    183.55 o 
   2   1   1    16160.63    15494.54    621.44 o 
   3   1   1      455.81      370.49     23.42 o 
   4   1   1     1080.89      999.98     25.57 o 
   5   1   1      112.99      105.25      4.37 o 
   6   1   1       80.85       85.73      3.43 o 
   7   1   1       35.35       40.80      3.65 o 
   8   1   1       23.29       31.06      4.01 o 
   9   1   1        8.41        1.62      5.52 o 
  10   1   1       31.50       27.93      5.11 o 
 -10   2   1       46.80       36.29      6.49 o 
  -9   2   1       45.65       36.61      7.63 o 
  -8   2   1      658.46      640.37     27.38 o 
  -7   2   1      222.58      259.26      7.25 o 
  -6   2   1      177.60      195.47      8.19 o 
  -5   2   1        3.19        3.55      2.37 o 
  -4   2   1     1921.20     2005.54     50.36 o 
  -3   2   1      232.70      253.20      8.26 o 
  -2   2   1      447.74      499.53     14.97 o 
  -1   2   1     1893.39     2251.96     91.78 o 
   1   2   1    12220.87    12997.63    442.73 o 
   2   2   1      149.57      161.78      6.86 o 
   3   2   1      865.44      798.95     33.15 o 
   4   2   1      739.92      783.65     20.61 o 
   5   2   1     1066.27     1120.02     27.14 o 
   6   2   1      632.72      682.90     16.78 o 
   7   2   1      208.74      205.09      8.13 o 
   8   2   1      447.14      442.23     14.93 o 
   9   2   1       32.40       24.68      6.41 o 
  -9   3   1       59.85       57.86      6.40 o 
  -8   3   1      144.98      184.13      6.76 o 
  -7   3   1       47.94      120.76      8.87 o 
  -6   3   1      293.40      416.61     16.72 o 
  -5   3   1      615.53      581.19     17.75 o 
  -4   3   1      163.67      142.11      4.82 o 
  -3   3   1     1377.93     1330.32     37.87 o 
  -2   3   1     3139.55     2738.23     69.13 o 
  -1   3   1     8034.61     7487.37    294.46 o 
   1   3   1     4674.26     4442.85    146.99 o 
   2   3   1      644.31      685.54     19.74 o 
   3   3   1     3852.95     3614.62    143.56 o 
   4   3   1       15.97       16.95      2.82 o 
   5   3   1      828.49      811.81     22.55 o 
   6   3   1       44.15       53.07      4.90 o 
   7   3   1      514.84      602.98     16.29 o 
   8   3   1       14.87       13.12      3.00 o 
   9   3   1      120.55      102.19      5.63 o 
  -9   4   1        5.43        9.52      4.10 o 
  -8   4   1       12.43       11.36      2.48 o 
  -7   4   1      304.65      354.16     10.17 o 
  -6   4   1      830.39      814.15     16.35 o 
  -5   4   1      541.19      533.12     19.00 o 
  -4   4   1     5709.29     5848.24    139.55 o 
  -3   4   1      428.83      470.63     14.26 o 
  -2   4   1      460.13      417.59     11.85 o 
  -1   4   1     3938.11     3933.29    156.27 o 
   0   4   1    32567.74    30401.28   1657.43 o 
   1   4   1    10796.48    10480.82    340.73 o 
   2   4   1    11023.31    10909.02    297.57 o 
   3   4   1      397.41      458.08     12.68 o 
   4   4   1     2787.65     2864.49     88.86 o 
   5   4   1       49.52       60.48      3.17 o 
   6   4   1      611.70      602.24     15.41 o 
   7   4   1       55.65       65.23      3.58 o 
   8   4   1      283.66      291.47     10.52 o 
   9   4   1        2.29        0.30      2.06 o 
  -9   5   1       40.36       34.91      7.55 o 
  -8   5   1       32.96       25.02      3.04 o 
  -7   5   1       93.40       94.64      4.68 o 
  -6   5   1      415.23      399.71      8.77 o 
  -5   5   1      107.05      117.79      5.15 o 
  -4   5   1      223.95      213.67      7.69 o 
  -3   5   1       49.51       48.20      2.40 o 
  -2   5   1     2205.25     2254.03     57.50 o 
  -1   5   1      147.26      176.91      6.68 o 
   0   5   1     2018.03     2389.78    131.03 o 
   1   5   1      586.60      578.41     19.52 o 
   2   5   1      895.69      938.09     25.97 o 
   3   5   1      902.43      862.99     24.25 o 
   4   5   1      825.35      831.62     27.61 o 
   5   5   1       45.91       52.14      3.18 o 
   6   5   1      123.80      140.95      4.63 o 
   7   5   1      139.10      164.77      5.25 o 
   8   5   1      315.88      321.64     11.38 o 
   9   5   1        2.36        2.49      4.30 o 
  -9   6   1       23.80       23.46      6.74 o 
  -8   6   1       46.56       40.54      3.79 o 
  -7   6   1       98.11      145.97      6.21 o 
  -6   6   1       40.99       74.24      9.51 o 
  -5   6   1      353.77      361.14      9.50 o 
  -4   6   1      139.51      180.05      6.44 o 
  -3   6   1     8783.19     8845.42    215.18 o 
  -2   6   1       13.05       12.92      1.69 o 
  -1   6   1     5816.66     6176.76    201.21 o 
   0   6   1       15.76       12.66      1.67 o 
   1   6   1     3654.08     3529.33    115.26 o 
   2   6   1      577.68      562.95     16.66 o 
   3   6   1     2450.71     2487.80     55.20 o 
   4   6   1       10.76        5.75      2.20 o 
   5   6   1      977.96     1017.27     24.28 o 
   6   6   1       35.13       52.34     19.08 o 
   7   6   1       82.79       97.17      4.11 o 
   8   6   1       98.37      105.56      8.15 o 
   9   6   1       26.90       20.70      2.44 o 
  -9   7   1       11.89       18.27      6.25 o 
  -8   7   1      150.27      151.00      8.28 o 
  -7   7   1       44.60       73.18      3.60 o 
  -6   7   1      185.12      198.62      6.04 o 
  -5   7   1      827.47      813.29     17.49 o 
  -4   7   1     3209.01     3437.57     95.26 o 
  -3   7   1      205.95      219.85      6.30 o 
  -2   7   1      114.89      142.69      4.91 o 
  -1   7   1     1162.17     1137.04     45.28 o 
   0   7   1     3016.13     3077.07     77.55 o 
   1   7   1      814.50      828.55     21.28 o 
   2   7   1     2060.68     2472.60     52.15 o 
   3   7   1       29.77       23.20      1.74 o 
   4   7   1      831.75      871.08     31.58 o 
   5   7   1      311.61      291.19      6.66 o 
   6   7   1      107.80      122.59      4.07 o 
   7   7   1       70.30      104.14      4.70 o 
   8   7   1       50.36       57.74      4.04 o 
   9   7   1       17.11        9.83      2.16 o 
  -9   8   1       14.85       22.56      5.93 o 
  -8   8   1      217.27      207.64      8.31 o 
  -7   8   1        1.43        4.94      2.23 o 
  -6   8   1      851.82      923.79     26.97 o 
  -5   8   1     1136.48     1166.64     24.10 o 
  -4   8   1      860.51      754.38     22.64 o 
  -3   8   1        2.46        1.03      1.23 o 
  -2   8   1      493.91      488.84     12.82 o 
  -1   8   1     2095.79     1932.47     48.03 o 
   0   8   1      189.26      262.63      7.29 o 
   1   8   1     1203.19     1219.74     35.87 o 
   2   8   1     3326.18     3407.06     85.81 o 
   3   8   1      151.93      140.78      4.68 o 
   4   8   1     1079.76     1108.43     26.15 o 
   5   8   1      794.19      719.35     15.04 o 
   6   8   1      593.77      570.26     14.64 o 
   7   8   1       47.51       48.04      2.84 o 
   8   8   1        7.66        5.83      2.45 o 
   9   8   1       33.47       36.79      2.87 o 
  -9   9   1       27.24       25.99      2.38 o 
  -8   9   1       29.11       32.64      4.07 o 
  -7   9   1       80.39       85.51      5.02 o 
  -6   9   1       60.01       74.83      4.73 o 
  -5   9   1       82.82       67.72      2.99 o 
  -4   9   1       51.64       52.92      2.53 o 
  -3   9   1      798.43      636.64     15.89 o 
  -2   9   1       89.86       97.30      3.80 o 
  -1   9   1     1641.83     1506.29     32.38 o 
   0   9   1      344.05      374.52     11.67 o 
   1   9   1      768.87      746.80     23.38 o 
   2   9   1     1131.56     1062.44     30.30 o 
   3   9   1     1466.20     1390.39     31.94 o 
   4   9   1       29.04       32.13      2.13 o 
   5   9   1     1193.42     1219.91     26.84 o 
   6   9   1      114.66      125.55      4.79 o 
   7   9   1      173.98      173.50      5.82 o 
   8   9   1       16.20       14.78      3.54 o 
   9   9   1        1.65        1.43      1.82 o 
  -9  10   1        0.81        2.88      2.02 o 
  -8  10   1       19.40       28.80      2.99 o 
  -7  10   1       30.60       43.94      4.65 o 
  -6  10   1       47.27       38.32      3.43 o 
  -5  10   1      339.50      335.37      7.85 o 
  -4  10   1      561.26      536.83     11.02 o 
  -3  10   1      708.39      690.96     15.03 o 
  -2  10   1     8735.37     8209.09    180.93 o 
  -1  10   1      227.39      279.74     10.51 o 
   0  10   1     6334.48     7035.54    157.18 o 
   1  10   1      795.41      927.44     35.53 o 
   2  10   1     3238.51     3130.57     73.24 o 
   3  10   1      277.84      285.38      6.77 o 
   4  10   1      151.58      171.42      5.15 o 
   5  10   1       25.71       28.58      2.72 o 
   6  10   1      261.25      294.71      8.56 o 
   7  10   1        9.60        4.71      2.14 o 
   8  10   1        6.32        4.28      2.35 o 
   9  10   1        6.51       11.69      2.68 o 
  -9  11   1       12.21        8.36      2.19 o 
  -8  11   1       20.26       16.19      2.55 o 
  -7  11   1       67.32       63.83      3.30 o 
  -6  11   1      271.12      318.82      8.90 o 
  -5  11   1       26.62       17.16      2.46 o 
  -4  11   1      943.55      906.19     17.86 o 
  -3  11   1       22.21       21.32      1.75 o 
  -2  11   1       87.14       85.81      3.48 o 
  -1  11   1     1085.76     1113.53     28.04 o 
   0  11   1        9.18        5.07      3.66 o 
   1  11   1       34.45       44.88      4.55 o 
   2  11   1      145.42      154.10      5.22 o 
   3  11   1      392.20      383.34      7.99 o 
   4  11   1     1535.45     1426.87     29.80 o 
   5  11   1       68.78       65.31      3.97 o 
   6  11   1      615.93      630.98     15.77 o 
   7  11   1       27.83       30.10      2.87 o 
   8  11   1       16.91       16.38      2.73 o 
  -8  12   1       24.02       31.66      2.91 o 
  -7  12   1        5.45        0.97      1.85 o 
  -6  12   1       13.43       24.68      3.43 o 
  -5  12   1       89.23      112.23      4.87 o 
  -4  12   1      141.26      123.00      4.39 o 
  -3  12   1      690.51      636.84     12.17 o 
  -2  12   1       11.08       11.43      1.84 o 
  -1  12   1      561.62      560.16     13.42 o 
   0  12   1       12.54        9.17      1.71 o 
   1  12   1     1333.52     1294.89     32.47 o 
   2  12   1      429.08      428.10      9.84 o 
   3  12   1     1228.08     1038.30     20.38 o 
   4  12   1       39.77       45.05      3.00 o 
   5  12   1      282.76      278.27      7.91 o 
   7  12   1       24.95       25.16      3.57 o 
   8  12   1        1.69        4.71      2.15 o 
  -8  13   1       10.15       13.50      2.27 o 
  -7  13   1       25.22       34.11      2.58 o 
  -6  13   1       91.75       95.14      4.52 o 
  -5  13   1      423.86      381.45     10.56 o 
  -4  13   1      104.82      102.63      4.49 o 
  -3  13   1      320.06      280.79      7.02 o 
  -2  13   1      269.83      277.89      7.34 o 
  -1  13   1       88.57      112.76      4.08 o 
   0  13   1       39.83       47.33      3.07 o 
   1  13   1      152.73      144.35      4.94 o 
   2  13   1      322.61      315.37      7.64 o 
   3  13   1      522.65      499.84     10.88 o 
   4  13   1      378.27      317.40      8.47 o 
   5  13   1      256.74      247.47      7.20 o 
   6  13   1      163.50      135.35      5.32 o 
   7  13   1       57.68       68.64      3.68 o 
   8  13   1       38.57       42.03      3.66 o 
  -8  14   1       20.75       26.71      2.74 o 
  -7  14   1       29.36       26.83      2.30 o 
  -6  14   1      137.26      126.39      5.03 o 
  -5  14   1      361.14      348.21      9.33 o 
  -4  14   1      889.79      827.65     19.77 o 
  -3  14   1       12.28       11.21      2.18 o 
  -2  14   1     2999.53     2903.84     53.46 o 
  -1  14   1      268.74      279.69      7.94 o 
   0  14   1     1557.82     1736.04     42.18 o 
   1  14   1      358.89      389.33     14.23 o 
   2  14   1     1285.04     1224.21     25.10 o 
   3  14   1       65.06       73.23      3.63 o 
   4  14   1       12.54        6.69      2.33 o 
   5  14   1      104.70       88.16      4.21 o 
   6  14   1       10.43        9.86      2.31 o 
   7  14   1       25.43       25.62      2.46 o 
   8  14   1        3.64        0.08      2.60 o 
  -8  15   1        0.11        4.87      2.27 o 
  -7  15   1       22.76       22.69      2.04 o 
  -6  15   1        1.58        8.59      2.67 o 
  -5  15   1      137.46      128.02      4.65 o 
  -4  15   1       31.86       30.60      2.97 o 
  -3  15   1      988.69      970.34     20.12 o 
  -2  15   1      371.38      371.19      9.55 o 
  -1  15   1     1930.35     1842.07     40.87 o 
   0  15   1       46.09       53.65      3.88 o 
   1  15   1      959.90      986.56     23.50 o 
   2  15   1       58.19       61.94      4.17 o 
   3  15   1     1056.21     1004.64     21.46 o 
   4  15   1      171.32      154.50      5.61 o 
   5  15   1       89.17      113.22      4.62 o 
   6  15   1        7.67        7.32      2.07 o 
   7  15   1       38.67       49.08      2.86 o 
  -7  16   1       16.87       21.53      2.23 o 
  -6  16   1       28.73       42.79      3.57 o 
  -5  16   1       68.75       65.09      3.37 o 
  -4  16   1      106.16       93.50      4.23 o 
  -3  16   1      342.46      323.52      9.47 o 
  -2  16   1      700.63      592.53     15.02 o 
  -1  16   1       56.75       63.04      4.19 o 
   0  16   1      167.04      209.04      6.94 o 
   1  16   1      193.12      185.16      6.19 o 
   2  16   1      266.79      259.79      7.79 o 
   3  16   1      270.21      270.00      8.87 o 
   4  16   1      240.37      219.24      6.94 o 
   5  16   1       68.05       61.32      3.48 o 
   6  16   1      142.14      123.67      5.36 o 
   7  16   1       23.19       23.80      2.56 o 
  -7  17   1       38.64       50.99      4.37 o 
  -6  17   1       31.57       46.63      3.43 o 
  -5  17   1       19.81       26.65      2.55 o 
  -4  17   1      124.73       94.88      4.44 o 
  -3  17   1      136.93      121.59      5.69 o 
  -2  17   1       15.41       22.82      3.04 o 
  -1  17   1      214.28      267.63     11.56 o 
   0  17   1        6.89        5.09      2.28 o 
   1  17   1       19.58       30.66      3.21 o 
   2  17   1        3.71        3.83      2.35 o 
   3  17   1      182.22      154.92      5.77 o 
   4  17   1      195.12      164.08      5.18 o 
   5  17   1      107.65       96.30      4.25 o 
   6  17   1       38.73       35.14      3.19 o 
  -6  18   1       11.46       15.03      2.75 o 
  -5  18   1      184.19      161.74      6.21 o 
  -4  18   1        7.93        9.11      2.24 o 
  -3  18   1      438.53      452.58     12.79 o 
  -2  18   1        5.44        5.02      3.05 o 
  -1  18   1       30.49       34.22      3.15 o 
   0  18   1        2.92        5.39      2.28 o 
   1  18   1        9.41       16.51      4.07 o 
   2  18   1       50.37       52.10      4.14 o 
   3  18   1      148.62      142.91      6.86 o 
   4  18   1       29.34       21.75      2.86 o 
   5  18   1       10.94        8.50      2.38 o 
   6  18   1        2.80        4.96      2.31 o 
  -6  19   1       45.61       48.75      4.38 o 
  -5  19   1       39.05       33.01      4.56 o 
  -4  19   1      135.67      125.12      9.25 o 
  -3  19   1      146.98      148.30      6.25 o 
  -2  19   1      172.87      203.90      9.04 o 
  -1  19   1      169.13      202.57      8.08 o 
   0  19   1      211.80      245.47      8.89 o 
   1  19   1      199.20      252.79      9.98 o 
   2  19   1        5.95        2.38      2.58 o 
   3  19   1      120.37      116.14      6.10 o 
   4  19   1        5.48        7.89      3.90 o 
   5  19   1       19.13       21.18      2.80 o 
  -5  20   1       14.59       18.59      5.93 o 
  -4  20   1      105.23       98.95      7.20 o 
  -3  20   1       23.94       18.55      3.79 o 
  -2  20   1      669.91      701.15     18.72 o 
  -1  20   1      230.27      236.83      9.17 o 
   0  20   1      285.91      347.66     13.83 o 
   1  20   1       22.02       19.79      3.33 o 
   2  20   1      104.00      108.34      8.61 o 
   3  20   1       10.72        3.61      3.82 o 
   4  20   1        7.97       10.19      3.68 o 
   5  20   1        6.49        9.34      5.28 o 
  -4  21   1       11.26        7.87      5.28 o 
  -3  21   1       40.09       33.99      4.75 o 
  -2  21   1       36.35       33.57      4.15 o 
  -1  21   1       67.42       98.93      6.60 o 
   0  21   1       22.73       26.21      3.69 o 
   1  21   1      263.75      288.29     12.11 o 
   2  21   1       20.02       22.25      4.64 o 
   3  21   1       43.02       40.76      4.91 o 
   4  21   1       12.24       12.34      5.44 o 
  -3  22   1        3.87       -2.76      4.14 o 
  -2  22   1        8.09        7.24      3.00 o 
  -1  22   1       11.67       11.16      3.28 o 
   0  22   1       23.85       30.28      3.48 o 
   1  22   1       24.67       34.33      4.89 o 
   2  22   1       52.84       57.90      5.44 o 
   3  22   1       68.04       61.70      7.79 o 
  -2 -22   2        0.83       -0.22      2.79 o 
  -1 -22   2      107.83      107.31      5.87 o 
   0 -22   2        8.33       10.21      2.94 o 
   1 -22   2      153.54      152.54      6.98 o 
   2 -22   2       59.91       55.78      4.56 o 
  -3 -21   2       24.53       25.45      3.18 o 
  -2 -21   2        1.67        4.95      3.32 o 
  -1 -21   2       63.58       83.01      9.96 o 
   0 -21   2      553.08      585.16     20.21 o 
   1 -21   2       41.89       49.93      4.47 o 
   2 -21   2       64.52       74.36      6.45 o 
   3 -21   2       15.05       12.50      3.13 o 
  -5 -20   2       57.00       51.89      3.24 o 
  -4 -20   2       11.33       10.97      2.67 o 
  -3 -20   2       74.07       85.89      5.44 o 
  -2 -20   2      120.76      116.03      5.63 o 
  -1 -20   2       38.56       41.29      3.16 o 
   0 -20   2      125.66      138.63      6.03 o 
   1 -20   2      123.83      116.40      5.42 o 
   2 -20   2      140.96      135.24      6.30 o 
   3 -20   2       14.92        9.47      3.51 o 
   4 -20   2       17.68       23.54      5.68 o 
  -6 -19   2       41.26       43.11      4.87 o 
  -5 -19   2       22.30       21.96      2.49 o 
  -4 -19   2       80.95       64.27      4.84 o 
  -3 -19   2       32.97       32.96      2.95 o 
  -2 -19   2      112.88      118.14      5.07 o 
  -1 -19   2      424.58      414.33     10.08 o 
   0 -19   2      174.50      207.17      7.49 o 
   1 -19   2       25.66       22.44      2.83 o 
   2 -19   2      106.81       97.62      4.76 o 
   3 -19   2       97.86      101.27      4.87 o 
   4 -19   2       39.78       40.64      3.73 o 
   5 -19   2       79.63       83.85      4.09 o 
  -6 -18   2       73.27       65.60      3.26 o 
  -5 -18   2       10.73        5.46      2.22 o 
  -4 -18   2        5.28        2.94      1.97 o 
  -3 -18   2        2.84        0.04      2.02 o 
  -2 -18   2      362.69      370.88     11.87 o 
  -1 -18   2       53.53       45.07      3.19 o 
   0 -18   2       75.74      104.48      4.18 o 
   1 -18   2        9.62       10.65      2.47 o 
   2 -18   2      320.16      292.06      8.52 o 
   3 -18   2        2.19        3.55      2.67 o 
   4 -18   2      171.52      161.22      5.71 o 
   5 -18   2       36.93       40.56      3.29 o 
   6 -18   2      106.30       99.39      4.74 o 
  -7 -17   2       35.47       40.20      6.17 o 
  -6 -17   2        9.79        8.26      1.64 o 
  -5 -17   2       48.21       37.08      2.74 o 
  -4 -17   2       92.28       82.19      3.60 o 
  -3 -17   2        6.62        3.13      2.16 o 
  -2 -17   2       37.37       40.47      3.68 o 
  -1 -17   2      222.07      217.40      6.97 o 
   0 -17   2       34.55       45.62      3.03 o 
   1 -17   2       82.08       88.91      4.84 o 
   2 -17   2       15.83       16.40      3.04 o 
   3 -17   2       97.80       91.71      4.93 o 
   4 -17   2       27.05       30.06      3.03 o 
   5 -17   2       96.44      103.32      7.47 o 
   6 -17   2       18.75       19.82      2.46 o 
  -7 -16   2       27.54       37.79      2.94 o 
  -6 -16   2        9.23       14.07      2.13 o 
  -5 -16   2      158.66      189.32      5.06 o 
  -4 -16   2       13.02       11.88      2.09 o 
  -3 -16   2      237.29      251.34      6.90 o 
  -2 -16   2       13.28       11.90      2.28 o 
  -1 -16   2       16.19       28.34      3.03 o 
   0 -16   2       87.04       98.17      3.88 o 
   1 -16   2      456.43      510.90     12.89 o 
   2 -16   2      197.78      195.70      7.45 o 
   3 -16   2      224.98      242.27      8.36 o 
   4 -16   2       29.79       29.37      2.73 o 
   5 -16   2      280.73      261.01      7.23 o 
   6 -16   2       11.27       19.18      2.35 o 
   7 -16   2       18.07       16.25      4.10 o 
  -8 -15   2       23.74       17.78      4.71 o 
  -7 -15   2        0.27        2.59      1.98 o 
  -6 -15   2       45.40       63.44      3.22 o 
  -5 -15   2       59.16       53.81      2.93 o 
  -4 -15   2       51.18       43.97      2.87 o 
  -3 -15   2       41.95       44.38      3.01 o 
  -2 -15   2      306.63      300.03      7.13 o 
  -1 -15   2       73.19       66.57      9.17 o 
   0 -15   2     1561.97     1589.28     31.19 o 
   1 -15   2       11.90       25.87      7.22 o 
   2 -15   2       71.30       70.47      5.06 o 
   3 -15   2       25.07       22.91      2.71 o 
   4 -15   2      244.02      236.09      6.94 o 
   5 -15   2       18.68       22.30      2.41 o 
   6 -15   2      111.78      103.05      4.44 o 
   7 -15   2        2.53        5.09      2.67 o 
  -8 -14   2        2.15        4.68      1.89 o 
  -7 -14   2       89.68       97.43      4.86 o 
  -6 -14   2       17.97       14.65      2.21 o 
  -5 -14   2      516.47      535.62     12.82 o 
  -4 -14   2      524.05      537.81     12.05 o 
  -3 -14   2      574.12      650.88     13.76 o 
  -2 -14   2      894.32      871.43     18.26 o 
  -1 -14   2      729.18      697.05     15.65 o 
   0 -14   2      282.20      346.99      7.75 o 
   1 -14   2      700.36      647.05     15.37 o 
   2 -14   2      128.13      140.38      5.30 o 
   3 -14   2      307.52      297.96      8.64 o 
   4 -14   2      466.22      455.64     11.47 o 
   5 -14   2      131.45      106.24      4.42 o 
   6 -14   2       23.16       37.00      2.78 o 
   7 -14   2       22.41       26.29      3.19 o 
  -8 -13   2        3.10        1.96      1.75 o 
  -7 -13   2       26.84       26.91      2.76 o 
  -6 -13   2        9.18       12.93      2.32 o 
  -5 -13   2      221.30      203.09      5.70 o 
  -4 -13   2       59.53       70.78      3.32 o 
  -3 -13   2      168.24      177.05      4.52 o 
  -2 -13   2      403.33      389.19      8.80 o 
  -1 -13   2       41.70       44.62      2.47 o 
   0 -13   2      608.65      613.98     13.63 o 
   1 -13   2       47.67       47.44      2.80 o 
   2 -13   2      496.17      455.12     11.26 o 
   3 -13   2      380.99      359.19      9.23 o 
   4 -13   2      495.39      494.72     12.09 o 
   5 -13   2      402.31      417.81     10.60 o 
   6 -13   2      195.37      219.28      6.57 o 
   7 -13   2       54.38       76.61      4.30 o 
   8 -13   2       15.72       17.43      2.43 o 
  -9 -12   2        0.15        0.32      4.14 o 
  -8 -12   2      105.40      108.58      4.61 o 
  -7 -12   2       44.18       46.21      3.33 o 
  -6 -12   2      150.60      171.40      5.60 o 
  -5 -12   2       10.69       14.76      1.94 o 
  -4 -12   2       31.62       37.56      2.43 o 
  -3 -12   2       49.75       46.76      2.12 o 
  -2 -12   2       54.84       84.46      3.37 o 
  -1 -12   2      167.48      210.28      7.62 o 
   0 -12   2       28.62       28.06      2.12 o 
   2 -12   2      322.71      272.05      6.61 o 
   3 -12   2      192.92      180.54      5.87 o 
   4 -12   2      653.84      665.89     14.54 o 
   5 -12   2       62.63       68.49      3.60 o 
   6 -12   2      988.16      953.84     20.36 o 
   7 -12   2        9.78       14.56      2.33 o 
   8 -12   2       15.87       17.88      2.58 o 
  -9 -11   2        2.66       -1.95      4.47 o 
  -8 -11   2       30.93       32.45      2.55 o 
  -7 -11   2      197.12      244.10      8.09 o 
  -6 -11   2       10.96       32.77      2.87 o 
  -5 -11   2      484.05      494.15     11.01 o 
  -4 -11   2       31.48       39.35      2.38 o 
  -3 -11   2      175.72      162.29      3.98 o 
  -2 -11   2      138.50      148.77      5.15 o 
  -1 -11   2      523.17      469.62     12.35 o 
   0 -11   2       28.20       41.11      3.06 o 
   1 -11   2     1358.66     1265.24     31.23 o 
   2 -11   2      645.23      607.14     12.74 o 
   3 -11   2      484.51      454.11     11.56 o 
   4 -11   2      353.24      339.15      8.75 o 
   5 -11   2      232.19      205.45      5.50 o 
   6 -11   2       78.73       78.88      3.84 o 
   7 -11   2       11.52       16.58      2.02 o 
   8 -11   2       36.10       34.46      3.36 o 
  -9 -10   2       22.47       25.57      4.00 o 
  -8 -10   2        9.98        7.76      2.21 o 
  -7 -10   2      289.55      367.01     10.85 o 
  -6 -10   2       15.01       22.53      2.04 o 
  -5 -10   2     1137.01     1224.63     25.22 o 
  -4 -10   2      351.56      294.37      7.14 o 
  -3 -10   2     2188.59     2172.01     40.17 o 
  -2 -10   2     2953.39     2843.38     72.95 o 
  -1 -10   2     2228.31     2528.89     68.46 o 
   0 -10   2      883.14      943.80     26.22 o 
   1 -10   2      633.08      759.94     21.58 o 
   2 -10   2       41.76       54.95      2.70 o 
   3 -10   2      742.41      755.35     15.68 o 
   4 -10   2       81.21       71.48      3.06 o 
   5 -10   2       16.71       17.49      2.32 o 
   6 -10   2       75.76       67.63      5.33 o 
   7 -10   2      156.71      150.59      5.09 o 
   8 -10   2       28.60       29.80      3.30 o 
   9 -10   2       13.41        9.58      4.22 o 
  -9  -9   2        0.81        1.03      3.06 o 
  -8  -9   2      129.00      140.37      5.67 o 
  -7  -9   2       19.17       33.04      2.85 o 
  -6  -9   2       80.34       69.26      2.87 o 
  -5  -9   2      203.34      178.06      4.98 o 
  -4  -9   2     3061.36     3020.38     58.39 o 
  -3  -9   2       86.29       94.50      3.58 o 
  -2  -9   2     1517.05     1612.39     48.63 o 
  -1  -9   2       92.83       93.01      5.63 o 
   0  -9   2     2697.70     3035.27     80.61 o 
   1  -9   2      388.28      403.02     11.89 o 
   2  -9   2     1031.15      924.63     25.21 o 
   3  -9   2      135.95      141.76      4.43 o 
   4  -9   2     1105.39     1012.31     20.15 o 
   5  -9   2      216.02      203.51      5.12 o 
   6  -9   2       10.91        7.61      2.48 o 
   7  -9   2       60.39       62.86      3.22 o 
   8  -9   2       56.73       57.81      4.26 o 
   9  -9   2        3.18        7.36      3.37 o 
 -10  -8   2       35.41       30.77      4.87 o 
  -9  -8   2       27.25       24.47      4.29 o 
  -8  -8   2      105.91       84.73      4.83 o 
  -7  -8   2      104.09      111.68      4.86 o 
  -6  -8   2      240.14      224.84      5.62 o 
  -5  -8   2      854.68      829.33     16.09 o 
  -4  -8   2      419.40      408.11     12.35 o 
  -3  -8   2     1199.09     1197.06     37.52 o 
  -2  -8   2     1930.88     1882.49     50.84 o 
  -1  -8   2     3228.51     2908.80     78.60 o 
   0  -8   2      528.39      550.43     22.76 o 
   1  -8   2     4933.27     4544.79    145.31 o 
   2  -8   2     1231.81     1279.60     34.59 o 
   3  -8   2       83.77       59.92      2.81 o 
   4  -8   2       18.30       22.73      1.80 o 
   5  -8   2      107.22      107.25      3.43 o 
   6  -8   2      127.67      174.12      5.98 o 
   7  -8   2       21.56       39.07      3.00 o 
   8  -8   2       15.36       16.39      3.10 o 
   9  -8   2        2.48        4.00      3.23 o 
 -10  -7   2       13.18       13.96      5.03 o 
  -9  -7   2        9.27        7.37      3.98 o 
  -8  -7   2       13.00       14.94      4.13 o 
  -7  -7   2      123.17      123.32      5.69 o 
  -6  -7   2       64.69       60.46      3.10 o 
  -5  -7   2     2296.30     2291.42     55.19 o 
  -4  -7   2       21.75       21.03      2.79 o 
  -3  -7   2       61.34       72.41      3.76 o 
  -2  -7   2     3504.23     3550.66     87.07 o 
  -1  -7   2     1808.32     1710.90     68.79 o 
   0  -7   2     1056.86     1219.52     48.02 o 
   1  -7   2     1242.77     1237.35     51.58 o 
   2  -7   2      176.10      177.71      6.30 o 
   3  -7   2     1230.90     1173.16     34.42 o 
   4  -7   2      173.68      149.12      4.43 o 
   5  -7   2      746.27      751.59     15.80 o 
   6  -7   2      130.84      144.42      5.15 o 
   7  -7   2      128.29      130.13      4.76 o 
   8  -7   2      119.20      151.88      6.87 o 
   9  -7   2        9.63        9.08      3.51 o 
 -10  -6   2       27.28       27.28      5.85 o 
  -9  -6   2        1.54        7.86      4.50 o 
  -8  -6   2       16.54       24.67      2.78 o 
  -7  -6   2       11.19        9.44      2.16 o 
  -6  -6   2      106.85      115.61      4.52 o 
  -5  -6   2       59.49       60.17      3.06 o 
  -4  -6   2        9.44        8.78      1.99 o 
  -3  -6   2       76.01       85.36     11.65 o 
  -2  -6   2     8407.27     7952.43    323.95 o 
  -1  -6   2      302.09      291.08     13.46 o 
   2  -6   2     1094.17     1182.80     33.68 o 
   3  -6   2       95.18       81.33      3.52 o 
   4  -6   2      350.98      323.70     10.06 o 
   5  -6   2      153.18      150.25      4.51 o 
   6  -6   2      135.86      153.68      5.15 o 
   7  -6   2      108.64      153.49      4.93 o 
   8  -6   2      632.40      636.39     19.82 o 
   9  -6   2       25.60       24.10      4.13 o 
 -10  -5   2        0.60       -2.68      4.55 o 
  -9  -5   2       34.15       31.99      5.88 o 
  -8  -5   2        2.95       11.60      4.91 o 
  -7  -5   2       30.95       45.72      4.14 o 
  -6  -5   2       37.23       41.79      2.63 o 
  -5  -5   2        4.50       19.60      4.24 o 
  -4  -5   2       33.85       53.59      3.40 o 
  -2  -5   2     3808.20     3798.81    124.43 o 
  -1  -5   2     6768.13     6046.18    350.47 o 
   1  -5   2     9442.73     8797.38    517.30 o 
   2  -5   2     2765.51     2702.89    112.38 o 
   3  -5   2      215.29      234.68      7.68 o 
   4  -5   2      394.21      406.07     13.75 o 
   5  -5   2      156.35      141.63      4.62 o 
   6  -5   2       46.35       43.30      2.92 o 
   7  -5   2       30.00       22.99      2.97 o 
   8  -5   2       69.06       56.69      4.22 o 
   9  -5   2       15.65       19.49      3.19 o 
 -10  -4   2        9.27        4.55      5.28 o 
  -9  -4   2       19.51       13.87      4.91 o 
  -8  -4   2       71.89       65.27      7.62 o 
  -7  -4   2      705.21      806.89     20.64 o 
  -6  -4   2      962.29      914.62     21.36 o 
  -5  -4   2     4966.11     4951.19    187.99 o 
  -4  -4   2      825.44      854.94     48.30 o 
  -3  -4   2     2190.20     2287.90    131.19 o 
  -2  -4   2      457.28      523.74     22.38 o 
  -1  -4   2    31751.36    31976.96   1759.31 o 
   1  -4   2    28194.77    27019.69   1556.03 o 
   2  -4   2     1913.95     1876.65     76.93 o 
   3  -4   2     2523.52     2519.60    102.93 o 
   4  -4   2      425.54      450.85     14.69 o 
   5  -4   2       28.03       27.53      2.12 o 
   6  -4   2        8.77        5.78      1.74 o 
   7  -4   2      242.66      256.55      8.51 o 
   8  -4   2       37.73       46.82      5.44 o 
   9  -4   2       52.97       52.23      3.25 o 
 -10  -3   2       29.15       26.87      6.49 o 
  -9  -3   2      111.79      106.76      9.25 o 
  -8  -3   2      456.00      569.45     23.54 o 
  -7  -3   2       58.44      103.11     12.35 o 
  -6  -3   2     1487.71     1355.60     32.67 o 
  -5  -3   2      117.22      119.82      6.30 o 
  -4  -3   2     1978.36     2063.10    109.03 o 
  -3  -3   2      415.22      412.65     27.44 o 
  -2  -3   2     2716.75     2759.65    152.38 o 
  -1  -3   2      174.84      262.03      8.84 o 
   1  -3   2     1017.22     1090.53     63.16 o 
   3  -3   2       92.19       83.23      4.72 o 
   4  -3   2      508.16      554.82     16.96 o 
   5  -3   2      106.62       96.52      3.83 o 
   6  -3   2      943.00      849.90     22.48 o 
   7  -3   2        2.08       20.23      4.07 o 
   8  -3   2      223.19      202.93      8.26 o 
   9  -3   2       23.79       27.49      2.64 o 
 -10  -2   2        6.59        2.92      5.20 o 
  -9  -2   2      176.92      156.19     11.13 o 
  -8  -2   2      136.15      132.79     10.47 o 
  -7  -2   2      829.94      955.35     27.23 o 
  -6  -2   2      243.05      248.79      6.87 o 
  -5  -2   2      149.96      154.28      7.28 o 
  -4  -2   2      406.74      391.38     23.71 o 
  -3  -2   2      109.74       81.41      5.59 o 
  -2  -2   2     6272.17     5588.00    218.40 o 
  -1  -2   2    25535.96    22994.50    760.47 o 
   2  -2   2      533.40      399.92     16.86 o 
   3  -2   2     1866.95     1671.72     91.66 o 
   4  -2   2      133.62      111.69      4.67 o 
   5  -2   2      264.51      319.04      9.97 o 
   6  -2   2      132.00      192.78     17.79 o 
   7  -2   2      121.42      108.14      4.64 o 
   8  -2   2       19.63       39.00      7.92 o 
   9  -2   2       13.68        8.45      2.14 o 
 -10  -1   2       14.22       15.91      5.68 o 
  -9  -1   2      279.52      300.21     21.43 o 
  -8  -1   2       23.48       35.08      6.19 o 
  -7  -1   2       71.80       64.44      4.40 o 
  -6  -1   2      329.85      373.46     10.57 o 
  -5  -1   2       36.22       43.59      3.95 o 
  -4  -1   2      313.91      205.87     10.61 o 
  -3  -1   2      606.73      485.20     19.42 o 
  -2  -1   2    10681.07     9934.83    548.88 o 
  -1  -1   2    19027.16    15422.43    489.74 o 
   1  -1   2    19496.47    17774.91    979.88 o 
   2  -1   2    10822.69    10403.27    420.55 o 
   3  -1   2     1173.99      938.47     60.48 o 
   4  -1   2     1089.05     1026.81     29.50 o 
   5  -1   2      169.52      159.65      6.25 o 
   6  -1   2      312.01      303.34      8.40 o 
   7  -1   2      245.75      205.46      6.31 o 
   8  -1   2       49.29       49.10      4.70 o 
   9  -1   2       10.81       13.92      2.35 o 
 -10   0   2        3.57        6.82      5.11 o 
  -9   0   2       35.39       48.30      9.66 o 
  -8   0   2       18.26       22.29      3.55 o 
  -7   0   2       67.32       68.89      4.67 o 
  -6   0   2      188.92      184.29      7.42 o 
  -5   0   2       27.25       65.84      6.54 o 
  -4   0   2     2233.58     2136.67     67.63 o 
  -3   0   2      508.51      716.60     30.34 o 
  -2   0   2    37554.34    32148.97   1276.15 o 
  -1   0   2       14.72       15.83      2.68 o 
   0   0   2    25583.56    22936.44   1264.34 o 
   1   0   2      543.76      535.24     30.69 o 
   2   0   2     2798.31     2603.31    104.49 o 
   3   0   2       13.63       18.71      2.44 o 
   4   0   2      786.46      699.44     20.09 o 
   5   0   2      233.44      276.83      9.64 o 
   6   0   2       58.68       85.03      3.65 o 
   7   0   2      168.96      148.00      5.62 o 
   8   0   2        8.19       15.22      5.89 o 
   9   0   2       11.90       12.67      2.29 o 
 -10   1   2       14.74       15.18      5.60 o 
  -9   1   2      276.17      305.17     21.19 o 
  -8   1   2       24.93       34.50      8.20 o 
  -7   1   2       56.26       45.44      2.87 o 
  -6   1   2      331.25      360.77      9.05 o 
  -5   1   2       48.96       63.07      4.40 o 
  -4   1   2      329.37      224.94      8.83 o 
  -3   1   2      514.50      407.97     15.20 o 
  -2   1   2    10691.43    10076.47    323.18 o 
  -1   1   2    17992.69    15222.26    425.77 o 
   0   1   2      149.20      191.51     10.96 o 
   1   1   2    20161.02    18023.00    979.88 o 
   2   1   2    11089.28    10714.08    420.60 o 
   3   1   2     1190.12     1036.99     41.64 o 
   4   1   2     1104.51     1084.13     29.12 o 
   5   1   2      176.78      153.80      6.17 o 
   6   1   2      323.56      322.47      8.44 o 
   7   1   2      252.23      207.20      6.92 o 
   8   1   2       55.54       58.24      6.34 o 
   9   1   2       12.42       15.49      2.34 o 
 -10   2   2        5.06        4.30      4.71 o 
  -9   2   2      178.18      178.36     14.69 o 
  -8   2   2      136.39      150.14     12.32 o 
  -7   2   2      830.68      941.50     22.27 o 
  -6   2   2      253.58      268.54      7.03 o 
  -5   2   2      154.18      169.49      6.61 o 
  -4   2   2      422.88      410.50     12.59 o 
  -3   2   2      111.54       85.33      4.12 o 
  -2   2   2     6139.61     5403.89    176.68 o 
  -1   2   2    25481.13    24176.54    752.35 o 
   1   2   2    30367.94    27778.22   1089.80 o 
   2   2   2      489.03      382.56     16.90 o 
   3   2   2     1520.35     1472.47     62.79 o 
   4   2   2       92.03       83.92      4.03 o 
   5   2   2      198.53      255.60      8.70 o 
   6   2   2      112.61      134.44     12.91 o 
   7   2   2      128.67      113.51      8.02 o 
   8   2   2       20.55       41.06     10.19 o 
   9   2   2       14.11       10.24      2.24 o 
  -9   3   2      108.07      118.40      8.61 o 
  -8   3   2      443.11      510.08     13.79 o 
  -7   3   2       62.47      126.72     12.37 o 
  -6   3   2     1549.30     1435.91     29.80 o 
  -5   3   2      123.01      120.79      7.02 o 
  -4   3   2     1947.05     2048.69     56.52 o 
  -3   3   2      416.64      426.45     14.96 o 
  -2   3   2     2558.16     2559.64     73.41 o 
  -1   3   2      166.60      239.18     10.82 o 
   1   3   2     1007.31     1059.76     61.94 o 
   2   3   2      792.55      788.72     26.63 o 
   3   3   2       83.91       86.66      4.62 o 
   4   3   2      646.25      687.23     20.50 o 
   5   3   2      102.63       91.42      3.80 o 
   6   3   2      937.75      867.91     22.14 o 
   7   3   2        2.30       28.05      2.32 o 
   8   3   2      236.04      217.12     13.56 o 
   9   3   2       24.48       30.52      3.11 o 
  -9   4   2       18.92       18.19      4.58 o 
  -8   4   2       79.98       72.71      4.19 o 
  -7   4   2      747.36      851.72     23.04 o 
  -6   4   2      970.40      956.55     20.23 o 
  -5   4   2     4935.46     4997.12    135.40 o 
  -4   4   2      853.60      880.91     22.08 o 
  -3   4   2     2033.63     2198.27     72.62 o 
  -2   4   2      472.10      541.87     15.68 o 
  -1   4   2    31742.51    29648.26   1194.09 o 
   1   4   2    28144.83    26851.10   1087.76 o 
   2   4   2     1876.81     1883.17     62.19 o 
   3   4   2     2680.75     2745.42     84.66 o 
   4   4   2      378.75      393.64     17.61 o 
   5   4   2       35.18       31.73      2.26 o 
   6   4   2        6.93        7.94      2.80 o 
   7   4   2      265.12      275.39      7.50 o 
   8   4   2       39.31       48.36      4.10 o 
   9   4   2       46.62       40.13      3.18 o 
  -9   5   2       34.97       36.45      5.46 o 
  -8   5   2        4.48       16.32      2.60 o 
  -7   5   2       32.87       51.16      5.70 o 
  -6   5   2       34.27       41.32      6.35 o 
  -5   5   2        8.16       10.33      3.06 o 
  -4   5   2       48.27       68.72      3.41 o 
  -3   5   2      816.33      769.32     21.91 o 
  -2   5   2     3694.00     3745.34    105.92 o 
  -1   5   2     6877.34     6048.05    238.35 o 
   0   5   2      198.30      278.62     17.54 o 
   1   5   2     9414.99     8989.93    290.63 o 
   2   5   2     2740.40     2796.48     90.80 o 
   3   5   2      223.38      235.09      8.92 o 
   4   5   2      394.76      401.65     18.02 o 
   5   5   2      162.45      135.39      4.38 o 
   6   5   2       39.75       36.87      2.27 o 
   7   5   2       26.70       19.52      2.15 o 
   8   5   2       62.28       56.33      4.03 o 
   9   5   2       13.56       17.92      2.45 o 
  -9   6   2        2.21        7.19      4.34 o 
  -8   6   2       14.92       22.34      2.83 o 
  -7   6   2       10.54        6.39      2.42 o 
  -6   6   2      121.35      132.15      4.51 o 
  -5   6   2       58.18       54.89      2.62 o 
  -4   6   2       24.80       23.10      3.54 o 
  -3   6   2       71.70       83.95      5.26 o 
  -2   6   2     8207.57     8016.32    223.98 o 
  -1   6   2      304.32      355.66     19.48 o 
   0   6   2     5287.42     5538.46    314.66 o 
   1   6   2      581.70      589.97     20.00 o 
   2   6   2     1115.76     1203.20     30.24 o 
   3   6   2       99.93       88.31      3.39 o 
   4   6   2      399.17      362.21     14.84 o 
   5   6   2      155.58      157.84      4.57 o 
   6   6   2      124.46      133.79      4.37 o 
   7   6   2       95.77      138.76      4.69 o 
   8   6   2      618.31      609.45     19.59 o 
   9   6   2       23.41       17.64      2.44 o 
  -9   7   2        8.16        8.85      4.20 o 
  -8   7   2       12.16       16.14      4.17 o 
  -7   7   2      139.23      140.68      8.73 o 
  -6   7   2       70.02       60.37      5.04 o 
  -5   7   2     2229.03     2204.76     44.40 o 
  -4   7   2       25.50       25.24      3.65 o 
  -3   7   2       53.22       60.03      3.01 o 
  -2   7   2     3395.80     3561.00     98.37 o 
  -1   7   2     1714.22     1693.43     55.42 o 
   0   7   2     1064.45     1192.21     34.38 o 
   1   7   2     1341.96     1320.22     37.14 o 
   2   7   2      114.76      139.66      6.74 o 
   3   7   2     1399.07     1312.14     31.86 o 
   4   7   2      180.49      159.16      4.54 o 
   5   7   2      850.66      819.66     16.14 o 
   6   7   2      122.33      130.63      4.76 o 
   7   7   2      150.44      154.44      5.76 o 
   8   7   2      113.44      138.11      6.55 o 
   9   7   2        9.97        7.17      2.03 o 
  -9   8   2       30.67       27.20      4.89 o 
  -8   8   2      109.30       95.01      5.39 o 
  -7   8   2      108.84      123.66      5.06 o 
  -6   8   2      246.40      243.53      8.26 o 
  -5   8   2      846.80      791.86     15.89 o 
  -4   8   2      435.91      435.92     14.98 o 
  -3   8   2     1192.22     1179.11     29.87 o 
  -2   8   2     1894.81     1845.64     46.14 o 
  -1   8   2     3238.02     2935.39     71.90 o 
   0   8   2      531.36      535.37     16.13 o 
   1   8   2     5137.24     4736.64    115.31 o 
   2   8   2     1177.45     1246.74     29.15 o 
   3   8   2       94.78       66.96      2.82 o 
   4   8   2       30.46       32.64      2.72 o 
   5   8   2      104.01      105.76      4.06 o 
   6   8   2      122.90      183.73      5.45 o 
   7   8   2       17.32       27.49      2.97 o 
   8   8   2       20.37       23.79      3.22 o 
   9   8   2        2.56        1.15      1.99 o 
  -9   9   2        1.19        1.67      3.76 o 
  -8   9   2      112.91      124.59      6.57 o 
  -7   9   2       19.35       35.51      2.87 o 
  -6   9   2       76.93       68.27      5.80 o 
  -5   9   2      190.37      166.37      4.94 o 
  -4   9   2     3088.08     3032.82     55.42 o 
  -3   9   2       86.52       96.15      3.93 o 
  -2   9   2     1415.48     1509.58     38.70 o 
  -1   9   2      104.11      120.48      7.79 o 
   0   9   2     2637.02     2948.48     96.21 o 
   1   9   2      361.11      382.74     12.00 o 
   2   9   2      942.95      873.54     23.01 o 
   3   9   2      131.70      146.71      4.50 o 
   4   9   2     1041.81      970.85     20.49 o 
   5   9   2      212.81      199.88      5.95 o 
   6   9   2        7.46        9.55      2.13 o 
   7   9   2       55.35       58.90      3.87 o 
   8   9   2       57.46       56.18      5.09 o 
   9   9   2        4.35        5.60      2.68 o 
  -9  10   2       26.21       26.70      3.81 o 
  -8  10   2        9.78        5.84      2.38 o 
  -7  10   2      310.66      436.06     16.24 o 
  -6  10   2       17.24       31.31      3.26 o 
  -5  10   2     1119.61     1144.75     23.66 o 
  -4  10   2      356.43      310.31      6.95 o 
  -3  10   2     2175.21     2090.87     44.12 o 
  -2  10   2     2809.57     2678.13     61.23 o 
  -1  10   2     2281.31     2522.90     53.01 o 
   0  10   2      864.46      916.94     26.57 o 
   1  10   2      609.27      745.33     25.00 o 
   2  10   2       54.97       70.91      2.90 o 
   3  10   2      727.73      752.03     16.03 o 
   4  10   2       76.44       68.22      3.15 o 
   5  10   2       18.90       23.57      2.88 o 
   6  10   2       79.90       72.95      3.77 o 
   7  10   2      149.32      148.03      5.98 o 
   8  10   2       27.10       26.38      3.06 o 
   9  10   2       15.66       19.16      2.68 o 
  -9  11   2        3.54        1.54      5.36 o 
  -8  11   2       26.98       28.28      2.90 o 
  -7  11   2      217.29      269.35      7.01 o 
  -6  11   2       13.24       49.47      5.91 o 
  -5  11   2      496.92      511.22     13.14 o 
  -4  11   2       27.06       37.41      2.39 o 
  -3  11   2      179.49      168.21      4.01 o 
  -2  11   2      137.66      149.85      4.43 o 
  -1  11   2      613.76      556.97     10.48 o 
   0  11   2       33.74       43.51      3.09 o 
   1  11   2     1340.23     1255.60     34.88 o 
   2  11   2      576.20      552.77     12.93 o 
   3  11   2      560.68      512.56     10.43 o 
   4  11   2      342.83      329.63      8.25 o 
   5  11   2      197.20      170.06      5.79 o 
   6  11   2       78.98       81.00      3.32 o 
   7  11   2        6.18        7.88      2.78 o 
   8  11   2       37.34       36.84      3.30 o 
  -8  12   2      107.80      107.19      4.92 o 
  -7  12   2       41.20       51.35      3.09 o 
  -6  12   2      169.92      189.56      6.16 o 
  -5  12   2        9.93       12.64      2.46 o 
  -4  12   2       31.75       27.42      2.43 o 
  -3  12   2       51.52       50.50      2.37 o 
  -2  12   2       66.60       99.78      4.74 o 
  -1  12   2      154.92      216.68     15.51 o 
   0  12   2       25.95       23.27      2.43 o 
   1  12   2       35.65       64.38      7.96 o 
   2  12   2      288.04      242.93      6.28 o 
   3  12   2      213.79      204.26      5.33 o 
   4  12   2      550.21      558.54     14.42 o 
   5  12   2       65.51       73.93      3.77 o 
   6  12   2      951.50      889.57     18.66 o 
   7  12   2        7.99       15.75      2.46 o 
   8  12   2       17.15       14.03      2.52 o 
  -8  13   2        4.21        3.74      2.06 o 
  -7  13   2       26.53       32.07      2.61 o 
  -6  13   2       14.17       24.70      2.87 o 
  -5  13   2      217.93      193.67      6.86 o 
  -4  13   2       69.91       80.91      3.68 o 
  -3  13   2      133.07      131.53      4.48 o 
  -2  13   2      377.43      355.69      7.90 o 
  -1  13   2       50.14       53.65      3.01 o 
   0  13   2      590.93      600.91     14.76 o 
   1  13   2       51.86       50.59      2.83 o 
   2  13   2      501.40      455.80     10.17 o 
   3  13   2      362.43      337.89      8.59 o 
   4  13   2      492.37      478.50     12.15 o 
   5  13   2      430.41      420.16     10.72 o 
   6  13   2      197.78      228.75      9.06 o 
   7  13   2       63.94       92.52      4.33 o 
   8  13   2       16.92       14.76      4.22 o 
  -8  14   2        1.95        5.08      2.14 o 
  -7  14   2       96.24      110.72      3.95 o 
  -6  14   2       16.68       17.38      2.99 o 
  -5  14   2      511.83      539.54     14.27 o 
  -4  14   2      529.79      530.51     11.51 o 
  -3  14   2      554.73      606.13     13.21 o 
  -2  14   2      908.29      866.51     17.98 o 
  -1  14   2      754.40      721.67     17.09 o 
   0  14   2      285.48      361.92      9.73 o 
   1  14   2      688.44      613.00     14.11 o 
   2  14   2      127.92      146.24      5.44 o 
   3  14   2      345.89      331.53      8.21 o 
   4  14   2      478.92      452.40     11.62 o 
   5  14   2      126.51      100.67      4.42 o 
   6  14   2       27.50       36.12      2.88 o 
   7  14   2       17.35       19.26      2.38 o 
   8  14   2        1.52       -1.95      1.95 o 
  -8  15   2       18.27       10.88      2.52 o 
  -7  15   2        0.29        2.86      1.56 o 
  -6  15   2       34.38       56.65      4.18 o 
  -5  15   2       59.54       52.62      3.20 o 
  -4  15   2       66.58       59.98      3.39 o 
  -3  15   2       35.55       41.02      2.84 o 
  -2  15   2      261.51      278.22      8.53 o 
   0  15   2     1563.31     1653.47     40.18 o 
   1  15   2       10.06       23.66      5.78 o 
   2  15   2       68.59       66.02      3.72 o 
   3  15   2       25.70       23.40      2.83 o 
   4  15   2      230.53      215.92      6.90 o 
   5  15   2       17.98       19.18      2.42 o 
   6  15   2      104.66      101.81      5.01 o 
   7  15   2        1.38        4.57      1.87 o 
  -7  16   2       35.35       53.51      2.97 o 
  -6  16   2       10.56       17.90      2.86 o 
  -5  16   2      149.22      183.27      6.05 o 
  -4  16   2        8.47        3.63      2.86 o 
  -3  16   2      230.85      244.15      7.68 o 
  -2  16   2        7.44        8.16      2.49 o 
  -1  16   2       24.11       37.77      3.38 o 
   0  16   2       73.28       90.23      4.74 o 
   1  16   2      427.62      480.25     11.23 o 
   2  16   2      191.29      196.00      8.47 o 
   3  16   2      254.23      267.46      8.71 o 
   4  16   2       34.42       35.62      2.93 o 
   5  16   2      288.58      265.66      7.46 o 
   6  16   2        9.94       21.58      2.73 o 
   7  16   2       18.92       17.62      2.51 o 
  -7  17   2       38.87       38.72      5.40 o 
  -6  17   2       10.89        3.48      3.20 o 
  -5  17   2       49.61       33.76      2.75 o 
  -4  17   2       91.38       81.32      4.77 o 
  -3  17   2        5.12        2.27      2.56 o 
  -2  17   2       36.63       35.01      3.47 o 
  -1  17   2      234.95      217.47      7.88 o 
   0  17   2       31.87       41.56      3.41 o 
   1  17   2       89.72       98.26      4.48 o 
   2  17   2       16.05       20.06      3.03 o 
   3  17   2       97.25      100.63      4.69 o 
   4  17   2       34.97       36.95      3.52 o 
   5  17   2      114.91      109.63      4.50 o 
   6  17   2       13.88       14.12      2.35 o 
  -6  18   2       84.22       81.23      3.97 o 
  -5  18   2        8.82        7.10      2.38 o 
  -4  18   2        5.08        2.28      2.08 o 
  -3  18   2        2.57        0.99      2.45 o 
  -2  18   2      352.70      392.91     13.25 o 
  -1  18   2       45.85       39.30      3.33 o 
   0  18   2       70.94       98.21      4.84 o 
   1  18   2       14.36       14.18      2.59 o 
   2  18   2      293.98      273.59     10.54 o 
   3  18   2        4.08        2.85      2.48 o 
   4  18   2      163.67      145.47      7.57 o 
   5  18   2       35.91       35.63      4.21 o 
   6  18   2       93.56       79.28      6.09 o 
  -6  19   2       41.85       47.89      4.49 o 
  -5  19   2       16.87       17.65      2.95 o 
  -4  19   2       81.09       62.47      4.94 o 
  -3  19   2       39.37       41.81      4.06 o 
  -2  19   2      116.33      124.95      6.00 o 
  -1  19   2      391.13      408.75     12.34 o 
   0  19   2      168.37      200.83      6.86 o 
   1  19   2       35.68       33.71      5.17 o 
   2  19   2      102.50       98.71      5.95 o 
   3  19   2      100.46      105.63      5.86 o 
   4  19   2       41.78       44.59      8.32 o 
   5  19   2       78.56       95.71     10.63 o 
  -5  20   2       55.97       40.83      7.39 o 
  -4  20   2        9.34        9.92      3.19 o 
  -3  20   2       75.27       84.47      6.17 o 
  -2  20   2      120.29      107.19      5.82 o 
  -1  20   2       41.54       46.06      3.69 o 
   0  20   2      126.71      149.58      6.21 o 
   1  20   2      109.39      111.13      6.16 o 
   2  20   2      132.74      140.95      9.90 o 
   3  20   2       10.83       12.59      4.11 o 
   4  20   2       16.43       12.97      6.41 o 
  -4  21   2        0.88       -3.17      4.63 o 
  -3  21   2       26.07       28.91      3.70 o 
  -2  21   2        0.47        2.43      3.21 o 
  -1  21   2       59.60       94.46      6.46 o 
   0  21   2      560.83      625.41     18.30 o 
   1  21   2       39.48       55.44      6.82 o 
   2  21   2       56.11       62.81      6.41 o 
   3  21   2       14.45        6.30      3.52 o 
   4  21   2       71.57       77.20      8.93 o 
  -3  22   2       13.56        9.34      4.30 o 
  -2  22   2        1.25        0.66      2.84 o 
  -1  22   2      118.10      113.73      6.50 o 
   0  22   2        8.11        7.65      2.80 o 
   1  22   2      146.57      160.75      9.40 o 
   2  22   2       57.71       56.59      5.37 o 
  -2 -22   3      117.34      102.69      6.47 o 
  -1 -22   3      107.49      128.70      9.99 o 
   0 -22   3        0.49        0.99      3.46 o 
   1 -22   3      182.30      180.02      7.82 o 
  -3 -21   3       43.88       34.44      3.35 o 
  -2 -21   3       42.82       43.60      3.89 o 
  -1 -21   3      217.37      213.12     13.45 o 
   0 -21   3        8.00        0.27      2.95 o 
   1 -21   3       68.69       74.24      5.35 o 
   2 -21   3       54.90       67.31      4.82 o 
   3 -21   3        1.57        0.82      3.29 o 
  -5 -20   3       23.81       16.62      2.27 o 
  -4 -20   3      190.46      177.29      8.45 o 
  -3 -20   3        5.79        6.45      3.05 o 
  -2 -20   3      285.18      287.12     11.07 o 
  -1 -20   3       83.07       87.77      4.70 o 
   0 -20   3      291.42      309.99      9.81 o 
   1 -20   3      316.05      331.10     17.06 o 
   2 -20   3        1.59        0.99      2.95 o 
   3 -20   3        3.59        4.17      3.31 o 
   4 -20   3        9.51        9.66      4.71 o 
  -6 -19   3       23.02       14.53      3.33 o 
  -5 -19   3       34.25       29.44      2.65 o 
  -4 -19   3      145.84      119.19      5.06 o 
  -3 -19   3      138.73      132.46      4.91 o 
  -2 -19   3       15.67       19.44      2.96 o 
  -1 -19   3       80.17       85.89      4.51 o 
   0 -19   3       73.21       87.59      5.04 o 
   1 -19   3       58.65       60.87      3.93 o 
   2 -19   3      803.91      747.31     17.89 o 
   3 -19   3       40.09       34.30      3.53 o 
   4 -19   3       47.26       33.15      3.51 o 
   5 -19   3       23.15       25.81      2.97 o 
  -6 -18   3       23.72       20.56      2.77 o 
  -5 -18   3      109.98       87.01      3.92 o 
  -4 -18   3       27.54       27.81      2.35 o 
  -3 -18   3      374.19      372.22      9.45 o 
  -2 -18   3       23.92       33.14      3.32 o 
  -1 -18   3       34.22       33.21      3.20 o 
   0 -18   3      134.71      147.03      5.89 o 
   1 -18   3      294.05      276.70      8.94 o 
   2 -18   3      136.41      148.23      5.79 o 
   3 -18   3      239.27      228.52      8.43 o 
   4 -18   3       25.83       19.13      2.73 o 
   5 -18   3       63.04       51.03      4.05 o 
   6 -18   3       10.76       14.13      2.92 o 
  -7 -17   3        6.79        3.57      2.60 o 
  -6 -17   3        8.18       10.19      1.60 o 
  -5 -17   3       51.60       36.34      2.59 o 
  -4 -17   3      106.49       93.34      3.81 o 
  -3 -17   3      339.43      322.20      8.73 o 
  -2 -17   3       21.69       17.96      3.79 o 
  -1 -17   3       37.08       32.41      3.15 o 
   0 -17   3      168.74      193.46      6.09 o 
   1 -17   3      164.61      155.18      6.13 o 
   2 -17   3      278.71      293.87      9.58 o 
   3 -17   3       15.44        8.58      3.01 o 
   4 -17   3      118.92      115.20      5.30 o 
   5 -17   3       34.78       43.21      4.89 o 
   6 -17   3       29.98       30.15      3.05 o 
  -7 -16   3       42.15       50.53      3.20 o 
  -6 -16   3       39.22       51.77      2.73 o 
  -5 -16   3      104.70      108.24      4.20 o 
  -4 -16   3       64.34       55.72      3.14 o 
  -3 -16   3      328.79      333.91      8.52 o 
  -2 -16   3      602.91      590.83     13.14 o 
  -1 -16   3      394.09      405.97     10.31 o 
   0 -16   3       38.12       36.16      3.00 o 
   1 -16   3      285.59      386.56     12.89 o 
   2 -16   3      250.92      236.20      8.18 o 
   3 -16   3      161.90      168.52      6.53 o 
   4 -16   3       70.08       58.24      3.89 o 
   5 -16   3      114.09       94.75      3.90 o 
   6 -16   3       90.85       88.95      3.89 o 
   7 -16   3       47.10       51.63      5.11 o 
  -7 -15   3        0.50        1.87      1.91 o 
  -6 -15   3       61.66       59.41      3.04 o 
  -5 -15   3      125.91      117.53      3.92 o 
  -4 -15   3      173.47      179.07      5.35 o 
  -3 -15   3      869.54      799.93     17.73 o 
  -2 -15   3       13.79       20.65      2.11 o 
  -1 -15   3      298.85      296.49      8.01 o 
   0 -15   3       11.54        8.85      2.06 o 
   1 -15   3       52.17       59.67      3.64 o 
   2 -15   3      228.19      215.02      7.74 o 
   3 -15   3      850.30      847.57     20.86 o 
   4 -15   3      107.96      102.07      4.47 o 
   5 -15   3      134.47      120.90      4.66 o 
   6 -15   3        7.21       13.33      2.42 o 
   7 -15   3       10.72        6.06      2.73 o 
  -8 -14   3       20.02       20.51      2.05 o 
  -7 -14   3       12.13       13.70      2.88 o 
  -6 -14   3      138.84       92.66      4.02 o 
  -5 -14   3      205.39      219.34      5.67 o 
  -4 -14   3     1022.29      950.69     19.89 o 
  -3 -14   3       98.74      104.87      4.08 o 
  -2 -14   3     1930.17     1855.53     35.11 o 
  -1 -14   3      154.51      176.85      7.18 o 
   0 -14   3      410.52      457.86     11.11 o 
   1 -14   3       27.36       34.45      3.65 o 
   2 -14   3      271.30      303.55     10.50 o 
   3 -14   3      183.94      166.44      5.96 o 
   4 -14   3       79.29       80.89      4.13 o 
   5 -14   3       75.69       66.33      3.52 o 
   6 -14   3      134.40      138.27      4.91 o 
   7 -14   3       62.27       55.29      4.04 o 
  -8 -13   3       11.19       15.51      2.03 o 
  -7 -13   3       10.29        9.27      2.30 o 
  -6 -13   3      225.02      214.83      6.35 o 
  -5 -13   3      251.16      228.63      5.72 o 
  -4 -13   3      106.38       91.61      3.68 o 
  -3 -13   3      336.73      316.90      7.93 o 
  -2 -13   3      585.56      531.40     11.32 o 
  -1 -13   3       67.75       86.96      3.29 o 
   0 -13   3      314.64      297.70      8.55 o 
   1 -13   3      266.47      288.77      8.07 o 
   2 -13   3      839.34      766.54     18.06 o 
   3 -13   3      171.33      197.97      6.22 o 
   4 -13   3      939.52      866.58     20.05 o 
   5 -13   3       13.89        5.20      2.08 o 
   6 -13   3       50.43       56.18      3.68 o 
   7 -13   3        2.35        6.23      1.88 o 
   8 -13   3        8.30       12.75      2.57 o 
  -9 -12   3        4.20        9.58      4.55 o 
  -8 -12   3        0.27        4.18      1.86 o 
  -7 -12   3       69.69       53.47      3.48 o 
  -6 -12   3       20.77       20.16      2.73 o 
  -5 -12   3      237.59      221.92      5.54 o 
  -4 -12   3       88.04       87.55      3.49 o 
  -3 -12   3     1680.10     1545.22     28.25 o 
  -2 -12   3      287.38      289.60      6.57 o 
  -1 -12   3     1796.01     1785.02     36.26 o 
   0 -12   3       12.82       18.24      2.10 o 
   1 -12   3     1990.77     1795.88     40.22 o 
   2 -12   3      354.08      351.56      8.73 o 
   3 -12   3     1660.47     1620.60     32.12 o 
   4 -12   3      205.33      207.05      6.46 o 
   5 -12   3     1953.41     1892.83     43.98 o 
   7 -12   3       53.65       52.26      2.87 o 
   8 -12   3        6.41       13.40      2.42 o 
  -9 -11   3        9.31       11.77      5.28 o 
  -8 -11   3       30.37       28.13      2.72 o 
  -7 -11   3       82.68       78.37      4.19 o 
  -6 -11   3      323.57      363.11      8.35 o 
  -5 -11   3       78.33       65.79      2.71 o 
  -4 -11   3      700.63      735.25     15.08 o 
  -3 -11   3      199.22      191.28      4.57 o 
  -2 -11   3        6.73        3.48      1.55 o 
  -1 -11   3      523.47      587.92     14.26 o 
   0 -11   3       94.83       94.43      4.43 o 
   1 -11   3      801.30      808.05     25.82 o 
   2 -11   3       38.57       40.28      2.32 o 
   3 -11   3      283.52      249.21      7.17 o 
   4 -11   3      902.35      829.14     19.09 o 
   5 -11   3       44.02       38.08      3.75 o 
   6 -11   3      157.92      182.26      6.71 o 
   7 -11   3       42.59       34.79      2.61 o 
   8 -11   3       82.42       88.56      4.88 o 
  -9 -10   3       52.50       55.79      5.05 o 
  -8 -10   3       51.29       53.27      3.05 o 
  -7 -10   3      360.46      432.40     13.16 o 
  -6 -10   3       68.67       74.29      2.97 o 
  -5 -10   3      378.15      396.39      8.66 o 
  -4 -10   3      555.90      522.15     11.37 o 
  -3 -10   3      441.92      477.46     11.06 o 
  -2 -10   3     3593.05     3543.34     89.42 o 
  -1 -10   3      589.66      625.87     18.81 o 
   0 -10   3      693.64      866.53     24.39 o 
   1 -10   3      113.78      124.68      9.66 o 
   2 -10   3       49.43       44.93      2.75 o 
   3 -10   3      205.90      215.52      5.90 o 
   4 -10   3       29.71       37.85      2.66 o 
   5 -10   3       63.91       54.15      3.10 o 
   6 -10   3      862.80      827.04     25.67 o 
   7 -10   3      127.77      113.82      4.45 o 
   8 -10   3       11.51        9.75      2.61 o 
  -9  -9   3       16.73       12.64      3.71 o 
  -8  -9   3        9.27       14.38      2.13 o 
  -7  -9   3        5.55        6.04      2.04 o 
  -6  -9   3        1.04        8.80      1.54 o 
  -5  -9   3      164.17      129.91      3.73 o 
  -4  -9   3       47.69       56.62      2.45 o 
  -3  -9   3     1342.34     1123.23     32.33 o 
  -2  -9   3      599.51      596.63     20.01 o 
  -1  -9   3      651.96      689.20     21.39 o 
   0  -9   3     1101.69     1150.14     31.91 o 
   1  -9   3      642.94      765.39     21.29 o 
   2  -9   3      526.76      492.92     14.63 o 
   3  -9   3      201.46      167.12      7.84 o 
   4  -9   3      172.86      169.86      5.23 o 
   5  -9   3      184.50      174.31      4.96 o 
   6  -9   3       77.89       90.52      4.08 o 
   7  -9   3       28.80       35.92      2.78 o 
   8  -9   3        7.31        8.60      2.66 o 
 -10  -8   3       23.46       25.65      5.03 o 
  -9  -8   3        6.85        5.95      3.51 o 
  -8  -8   3       90.22       80.76      4.45 o 
  -7  -8   3        3.28       -0.71      2.20 o 
  -6  -8   3      195.39      203.01      5.41 o 
  -5  -8   3     1039.10     1071.12     22.48 o 
  -4  -8   3     1091.15     1050.64     28.48 o 
  -3  -8   3      180.24      161.51      6.92 o 
  -2  -8   3     1793.19     1960.55     47.93 o 
  -1  -8   3      935.53     1055.46     81.90 o 
   0  -8   3     5678.75     6360.63    195.14 o 
   1  -8   3     1621.30     2021.10    106.21 o 
   2  -8   3      955.56     1017.09     32.00 o 
   3  -8   3      134.21      112.64      5.46 o 
   4  -8   3     1197.03     1217.45     25.47 o 
   5  -8   3      260.27      260.52      6.41 o 
   6  -8   3      456.56      502.23     12.61 o 
   7  -8   3       52.28       65.10      3.48 o 
   8  -8   3       33.95       33.74      3.83 o 
   9  -8   3        8.43        9.40      3.27 o 
 -10  -7   3        8.26        4.47      4.22 o 
  -9  -7   3        3.45        4.84      8.00 o 
  -8  -7   3       66.34       64.72      5.45 o 
  -7  -7   3      155.79      185.95      6.97 o 
  -6  -7   3      204.59      275.97      8.18 o 
  -5  -7   3      440.88      427.78     11.29 o 
  -4  -7   3     2678.32     2970.90    110.17 o 
  -3  -7   3       59.11       53.44      3.33 o 
  -2  -7   3     3626.76     4059.92     92.50 o 
  -1  -7   3      659.62      574.42     19.71 o 
   0  -7   3      337.68      316.02     15.50 o 
   1  -7   3      276.83      291.00     17.49 o 
   2  -7   3     1909.85     1877.79     65.44 o 
   3  -7   3      210.14      222.44      8.23 o 
   4  -7   3      305.06      317.49      8.44 o 
   5  -7   3       34.22       30.54      2.17 o 
   6  -7   3      288.58      301.22      8.51 o 
   7  -7   3      139.16      157.10      5.27 o 
   8  -7   3      242.03      235.95      8.92 o 
   9  -7   3        2.34        3.62      2.01 o 
 -10  -6   3       21.39       17.21      5.44 o 
  -9  -6   3       52.30       42.57      6.18 o 
  -8  -6   3       16.97       17.87     10.35 o 
  -7  -6   3     1139.10     1091.60     26.92 o 
  -6  -6   3      131.60      123.68      4.56 o 
  -5  -6   3      413.56      343.58     10.04 o 
  -4  -6   3       20.21       16.74      2.72 o 
  -3  -6   3     5008.74     5263.08    192.36 o 
  -2  -6   3      498.13      548.42     14.34 o 
  -1  -6   3     3850.42     3741.66    147.57 o 
   1  -6   3     1912.68     1690.86     60.58 o 
   2  -6   3       26.41       23.33      1.90 o 
   3  -6   3     1360.72     1310.85     34.95 o 
   4  -6   3      170.06      143.36      4.53 o 
   5  -6   3      520.58      593.41     11.09 o 
   6  -6   3        9.51        6.57      1.67 o 
   7  -6   3     1238.63     1319.97     29.82 o 
   8  -6   3       39.54       43.74      4.12 o 
   9  -6   3       36.56       28.26      2.98 o 
 -10  -5   3        1.55       -2.68      4.63 o 
  -9  -5   3       10.11        8.30      4.68 o 
  -8  -5   3      186.90      219.94     16.13 o 
  -7  -5   3      111.64      135.64      5.10 o 
  -6  -5   3      278.40      276.39      7.54 o 
  -5  -5   3      132.30      130.23      7.03 o 
  -4  -5   3      478.26      567.86     21.77 o 
  -3  -5   3      617.43      639.63     26.83 o 
  -2  -5   3     1412.75     1532.24     49.18 o 
  -1  -5   3     2583.71     2619.95    110.00 o 
   1  -5   3     1008.68      974.36     61.37 o 
   2  -5   3     2941.89     2855.33     80.55 o 
   3  -5   3      126.82      104.15      4.22 o 
   4  -5   3      245.60      244.41     13.15 o 
   5  -5   3      120.54       99.05      3.43 o 
   6  -5   3      241.37      248.05      7.06 o 
   7  -5   3      281.39      266.03      7.34 o 
   8  -5   3       35.13       36.11      3.73 o 
   9  -5   3       11.16       11.57      2.25 o 
 -10  -4   3        3.03        8.36      5.11 o 
  -9  -4   3       35.69       32.45      5.77 o 
  -8  -4   3      115.46       97.99      6.48 o 
  -7  -4   3     1346.56     1613.28     39.34 o 
  -6  -4   3      824.74      892.02     20.45 o 
  -5  -4   3      878.22      891.40     41.36 o 
  -4  -4   3     4088.10     4124.94    170.28 o 
  -3  -4   3     1095.47     1049.69     58.53 o 
  -2  -4   3    11844.26    11695.36    657.13 o 
  -1  -4   3     8510.04     8102.20    337.08 o 
   2  -4   3     1403.12     1516.00     62.38 o 
   3  -4   3      116.03      108.11      4.30 o 
   4  -4   3      215.73      211.48      8.24 o 
   5  -4   3       17.90       20.61      1.71 o 
   6  -4   3      626.97      659.01     15.92 o 
   7  -4   3       31.47       42.21      2.55 o 
   8  -4   3      177.35      190.40      7.81 o 
   9  -4   3       66.40       59.34      3.62 o 
 -10  -3   3        1.54       -2.35      4.55 o 
  -9  -3   3      153.12      170.11     14.21 o 
  -8  -3   3        1.83       14.37      4.93 o 
  -7  -3   3      837.82      864.22     22.52 o 
  -6  -3   3      134.22      240.99     13.46 o 
  -5  -3   3     1083.89     1067.09     44.11 o 
  -4  -3   3      114.95      104.01      7.06 o 
  -3  -3   3     2717.04     2142.94     85.82 o 
  -2  -3   3      422.15      454.84     19.40 o 
  -1  -3   3      474.88      600.53     19.49 o 
   0  -3   3      638.78      533.78     32.15 o 
   2  -3   3      997.62      903.10     36.72 o 
   3  -3   3      288.49      279.71     12.48 o 
   4  -3   3       48.65       47.98      2.81 o 
   5  -3   3      128.37      125.95      3.84 o 
   6  -3   3       76.93      101.46      7.96 o 
   7  -3   3      222.81      209.84      5.96 o 
   8  -3   3       52.70       52.26      4.10 o 
   9  -3   3       37.07       27.24      4.66 o 
 -10  -2   3       33.36       38.72      7.06 o 
  -9  -2   3      174.96      139.29     10.30 o 
  -8  -2   3      226.71      225.84      9.78 o 
  -7  -2   3       44.56       59.25      5.27 o 
  -6  -2   3      194.56      208.77      6.27 o 
  -5  -2   3      194.16      238.39     16.03 o 
  -4  -2   3     1892.75     1760.89     58.55 o 
  -3  -2   3     1133.92     1115.71     46.44 o 
  -1  -2   3    10191.96    10284.74    474.09 o 
   0  -2   3     8496.12     8282.76    468.91 o 
   2  -2   3      253.69      289.51     14.05 o 
   3  -2   3      982.66      884.27     33.51 o 
   4  -2   3     1297.22     1377.19     42.81 o 
   5  -2   3      357.79      344.16      9.56 o 
   6  -2   3      658.21      667.96     16.32 o 
   7  -2   3       12.14       24.13      3.07 o 
   8  -2   3      177.15      199.55      8.17 o 
   9  -2   3        3.09        1.03      2.04 o 
 -10  -1   3       51.51       38.16      7.23 o 
  -9  -1   3       18.32       20.10      4.40 o 
  -8  -1   3      229.22      230.45     10.17 o 
  -7  -1   3        8.35        1.87      2.86 o 
  -6  -1   3      138.62      167.69      9.25 o 
  -5  -1   3      406.63      389.88     13.13 o 
  -4  -1   3      506.82      444.60     17.20 o 
  -3  -1   3      870.90      894.62     35.75 o 
  -2  -1   3    10582.35    10247.47    559.19 o 
  -1  -1   3     3241.83     3111.39    122.59 o 
   0  -1   3      898.28      880.75     48.71 o 
   1  -1   3     1139.62     2349.59    131.68 o 
   2  -1   3     7297.02     6638.67    221.79 o 
   3  -1   3       45.29       41.01      3.00 o 
   4  -1   3      327.33      307.43     11.04 o 
   5  -1   3      273.26      326.84      9.89 o 
   6  -1   3      110.44      113.61      4.39 o 
   7  -1   3       40.43       41.20      2.61 o 
   8  -1   3      130.53      123.80      5.91 o 
   9  -1   3       60.33       66.72      4.25 o 
 -10   0   3       16.03       26.14      6.58 o 
  -9   0   3        0.28       -4.30      4.30 o 
  -7   0   3     2228.80     2495.34     58.51 o 
  -6   0   3       93.13       73.87      3.65 o 
  -5   0   3     5230.54     5469.55    170.43 o 
  -4   0   3      565.26      510.44     18.65 o 
  -3   0   3       90.96       62.23      5.48 o 
  -2   0   3     8397.90     7160.57    392.11 o 
  -1   0   3     1549.97     1658.75     54.01 o 
   0   0   3      241.64      313.04     18.10 o 
   1   0   3    11814.46    11741.07    643.46 o 
   2   0   3     2598.24     2274.74     91.70 o 
   3   0   3      290.14      406.75     14.07 o 
   4   0   3      185.50      162.86      6.27 o 
   5   0   3      104.92      115.05      4.29 o 
   6   0   3       46.73       50.58      3.37 o 
   7   0   3      743.45      704.37     16.87 o 
   8   0   3      224.49      203.12      8.06 o 
   9   0   3      164.24      180.60      8.11 o 
 -10   1   3       46.09       37.43      6.90 o 
  -9   1   3       18.89       21.26      7.55 o 
  -8   1   3      258.57      271.17      9.11 o 
  -7   1   3       10.25        7.65      3.13 o 
  -6   1   3      123.93      148.17      5.91 o 
  -5   1   3      364.24      343.88     11.50 o 
  -4   1   3      613.64      552.59     17.61 o 
  -3   1   3      768.86      802.78     35.61 o 
  -2   1   3    10513.56    10219.06    559.35 o 
  -1   1   3     3092.16     3103.06    122.72 o 
   1   1   3     1147.50     2429.24    131.76 o 
   2   1   3     7573.56     7045.75    271.37 o 
   3   1   3       30.74       30.69      2.44 o 
   4   1   3      381.63      353.31      9.94 o 
   5   1   3      321.69      372.33     10.05 o 
   6   1   3      111.58      105.15      3.95 o 
   7   1   3       31.31       32.23      2.69 o 
   8   1   3      110.55      104.84      5.56 o 
   9   1   3       54.66       55.89      9.17 o 
 -10   2   3       29.88       26.38      6.33 o 
  -9   2   3      168.88      124.68     11.53 o 
  -8   2   3      213.98      218.69      9.45 o 
  -7   2   3       39.55       55.28      4.43 o 
  -6   2   3      192.66      202.13      6.45 o 
  -5   2   3      183.91      241.54      8.43 o 
  -4   2   3     2026.74     1929.97     58.82 o 
  -3   2   3     1121.72     1124.26     37.33 o 
  -2   2   3      352.50      236.66     10.29 o 
  -1   2   3    10173.96    10586.27    491.89 o 
   1   2   3     5135.20     6776.78    266.57 o 
   2   2   3      300.31      350.62     14.27 o 
   3   2   3      881.91      800.13     27.42 o 
   4   2   3     1473.35     1489.82     43.67 o 
   5   2   3      333.18      317.72      9.63 o 
   6   2   3      681.47      679.37     15.95 o 
   7   2   3       15.10       28.11      2.60 o 
   8   2   3      180.01      186.37      7.86 o 
   9   2   3        2.35        3.10      2.30 o 
  -9   3   3      142.99      153.98      8.34 o 
  -8   3   3        1.09       12.51      5.61 o 
  -7   3   3      872.82      914.67     20.12 o 
  -6   3   3      134.04      219.88     11.73 o 
  -5   3   3     1121.91     1140.58     36.88 o 
  -4   3   3      115.93      107.92      4.95 o 
  -3   3   3     2579.18     2096.66     69.27 o 
  -2   3   3      421.11      453.47     15.24 o 
  -1   3   3      419.65      569.03     24.11 o 
   0   3   3      629.12      550.01     32.23 o 
   1   3   3     1321.34     1717.36     68.46 o 
   2   3   3      951.13      850.81     36.39 o 
   3   3   3      293.46      286.20     10.40 o 
   4   3   3       56.43       58.19      7.08 o 
   5   3   3      130.73      134.45      4.28 o 
   6   3   3       71.56      105.18     21.03 o 
   7   3   3      246.96      235.52      6.12 o 
   8   3   3       49.90       53.87      4.07 o 
   9   3   3       37.15       30.30      4.38 o 
  -9   4   3       35.09       41.57      4.59 o 
  -8   4   3      120.84       95.98      6.31 o 
  -7   4   3     1352.17     1674.01     38.27 o 
  -6   4   3      821.15      898.61     18.72 o 
  -5   4   3      882.06      914.37     30.88 o 
  -4   4   3     4367.04     4497.73    105.34 o 
  -3   4   3     1032.24     1095.77     36.23 o 
  -2   4   3    11302.25    11056.51    360.82 o 
  -1   4   3     8519.97     8827.50    670.08 o 
   0   4   3      183.01      229.91     14.69 o 
   1   4   3     3789.10     3576.67    203.69 o 
   2   4   3     1353.23     1512.71     50.43 o 
   3   4   3      126.93      122.92      4.95 o 
   4   4   3      231.13      235.53     10.36 o 
   5   4   3       14.05       19.50      1.72 o 
   6   4   3      634.52      646.15     15.60 o 
   7   4   3       26.70       42.84      2.90 o 
   8   4   3      175.40      182.03      7.66 o 
   9   4   3       64.31       57.69      3.59 o 
  -9   5   3       10.09       15.20      4.58 o 
  -8   5   3      171.41      187.02      6.83 o 
  -7   5   3      117.84      147.32      5.80 o 
  -6   5   3      278.34      277.30      6.87 o 
  -5   5   3      114.82      116.64      5.01 o 
  -4   5   3      572.65      696.88     18.67 o 
  -3   5   3      707.67      741.71     20.35 o 
  -2   5   3     1311.31     1419.66     48.00 o 
  -1   5   3     2516.17     2787.92    107.28 o 
   0   5   3     3723.92     3850.58    219.19 o 
   1   5   3     1066.66     1119.19     60.97 o 
   2   5   3     2925.02     2956.76     80.68 o 
   3   5   3      126.84      108.37      4.44 o 
   4   5   3      258.57      247.63      9.33 o 
   5   5   3      103.63       86.97      3.06 o 
   6   5   3      213.04      221.23      6.62 o 
   7   5   3      272.42      240.38      8.19 o 
   8   5   3       48.11       47.63      3.55 o 
   9   5   3       15.23       13.74      2.59 o 
  -9   6   3       46.32       34.40      5.47 o 
  -8   6   3       15.42       16.72      2.47 o 
  -7   6   3     1143.03     1146.52     27.00 o 
  -6   6   3      124.11      120.85      4.03 o 
  -5   6   3      489.66      426.16      8.95 o 
  -4   6   3       17.87       13.45      2.09 o 
  -3   6   3     4898.89     5238.14    143.83 o 
  -2   6   3      507.11      567.22     16.12 o 
  -1   6   3     3611.99     3507.69    143.74 o 
   0   6   3      352.09      425.32     26.14 o 
   1   6   3     2187.17     1982.77     60.73 o 
   2   6   3       34.01       30.27      1.70 o 
   3   6   3     1324.06     1218.23     35.85 o 
   4   6   3      156.01      124.00      4.48 o 
   5   6   3      441.21      511.42     12.61 o 
   6   6   3        7.06        8.76      1.82 o 
   7   6   3     1193.91     1283.71     33.41 o 
   8   6   3       46.26       49.20      3.85 o 
   9   6   3       35.19       30.52      2.85 o 
  -9   7   3        4.95       10.25      4.25 o 
  -8   7   3       71.76       72.02      4.66 o 
  -7   7   3      164.51      200.65      7.28 o 
  -6   7   3      206.44      289.42      7.13 o 
  -5   7   3      453.33      452.38     10.03 o 
  -4   7   3     2764.66     2987.37     81.16 o 
  -3   7   3       46.72       49.26      5.53 o 
  -2   7   3     3752.51     4189.81    112.24 o 
  -1   7   3      642.44      612.14     24.69 o 
   0   7   3      433.15      395.82     12.94 o 
   1   7   3      260.15      267.83      8.87 o 
   2   7   3     2246.03     2182.40     47.54 o 
   3   7   3      184.03      196.98      7.10 o 
   4   7   3      370.42      385.75      8.72 o 
   5   7   3       44.59       41.57      2.48 o 
   6   7   3      311.81      322.77      7.98 o 
   7   7   3      126.08      141.54      5.92 o 
   8   7   3      248.64      214.36      8.61 o 
   9   7   3        2.57        4.25      1.92 o 
  -9   8   3        6.70        9.22      4.18 o 
  -8   8   3       90.44       84.45      5.09 o 
  -7   8   3        3.73        0.86      2.56 o 
  -6   8   3      183.48      196.22      6.97 o 
  -5   8   3     1049.56     1067.85     21.87 o 
  -4   8   3     1206.35     1154.51     29.72 o 
  -3   8   3      177.99      162.88      5.27 o 
  -2   8   3     1823.88     1928.51     48.23 o 
  -1   8   3      873.11     1065.89     44.47 o 
   0   8   3     5643.31     6194.99    201.92 o 
   1   8   3     1779.44     2083.09     79.45 o 
   2   8   3      923.52      965.56     23.10 o 
   3   8   3      135.88      118.69      3.87 o 
   4   8   3     1138.59     1142.95     25.85 o 
   5   8   3      249.01      242.51      7.39 o 
   6   8   3      438.34      486.57     12.58 o 
   7   8   3       59.42       81.43      4.36 o 
   8   8   3       31.68       28.22      3.19 o 
   9   8   3        8.67        3.01      2.07 o 
  -9   9   3       18.01       10.92      4.25 o 
  -8   9   3        7.45        7.36      2.78 o 
  -7   9   3        6.90        5.20      2.18 o 
  -6   9   3        1.67       12.38      2.82 o 
  -5   9   3      157.63      118.86      4.14 o 
  -4   9   3       47.43       53.92      2.68 o 
  -3   9   3     1479.46     1234.64     27.26 o 
  -2   9   3      602.27      604.73     15.92 o 
  -1   9   3      791.97      807.16     18.05 o 
   0   9   3     1121.81     1153.67     37.22 o 
   1   9   3      609.25      727.84     21.58 o 
   2   9   3      537.66      501.73     12.10 o 
   3   9   3      230.82      192.79      6.32 o 
   4   9   3      169.29      169.83      4.95 o 
   5   9   3      171.81      158.17      5.28 o 
   6   9   3       78.17       93.17      3.75 o 
   7   9   3       35.67       46.35      3.49 o 
   8   9   3        7.47        6.20      2.37 o 
   9   9   3        2.96        3.33      2.35 o 
  -9  10   3       55.43       47.27      5.20 o 
  -8  10   3       47.31       43.69      3.47 o 
  -7  10   3      366.73      441.88     12.28 o 
  -6  10   3       56.82       60.90      3.76 o 
  -5  10   3      369.10      383.20      8.52 o 
  -4  10   3      604.98      538.63     11.68 o 
  -3  10   3      427.67      466.16      9.90 o 
  -2  10   3     3289.22     3267.06     75.10 o 
  -1  10   3      606.89      669.64     15.64 o 
   0  10   3      657.23      852.94     24.84 o 
   1  10   3      116.02      127.95      5.85 o 
   2  10   3       42.78       35.28      2.09 o 
   3  10   3      175.41      189.63      5.05 o 
   4  10   3       33.00       37.08      2.48 o 
   5  10   3       54.08       45.40      2.93 o 
   6  10   3      862.51      804.42     17.85 o 
   7  10   3      113.97       99.85      4.93 o 
   8  10   3        9.27        8.06      2.37 o 
  -9  11   3        9.56       16.07      6.01 o 
  -8  11   3       25.30       23.04      3.53 o 
  -7  11   3       85.75       93.95      3.99 o 
  -6  11   3      324.78      367.38     11.44 o 
  -5  11   3       68.81       57.00      2.87 o 
  -4  11   3      696.71      697.31     15.22 o 
  -3  11   3      176.44      166.99      4.48 o 
  -2  11   3       19.47       16.91      1.61 o 
  -1  11   3      524.69      622.69     16.55 o 
   0  11   3       79.51       79.31      3.80 o 
   1  11   3      829.59      804.13     20.99 o 
   2  11   3       18.21       17.64      1.69 o 
   3  11   3      303.54      271.52      6.38 o 
   4  11   3      957.26      862.46     19.29 o 
   5  11   3       47.57       45.79      3.05 o 
   6  11   3      192.75      204.80      5.71 o 
   7  11   3       42.89       35.92      3.15 o 
   8  11   3       82.15       88.54      4.71 o 
  -9  12   3        3.92        8.93      5.20 o 
  -8  12   3        0.22        5.68      2.17 o 
  -7  12   3       67.51       57.42      3.20 o 
  -6  12   3       19.95       20.35      3.18 o 
  -5  12   3      240.48      219.75      6.64 o 
  -4  12   3       87.21       90.01      3.56 o 
  -3  12   3     1602.86     1457.86     25.61 o 
  -2  12   3      284.85      282.72      5.73 o 
  -1  12   3     1755.80     1756.15     36.54 o 
   0  12   3       10.52       22.45      2.11 o 
   1  12   3     2095.43     1866.12     40.50 o 
   2  12   3      388.98      387.22      8.54 o 
   3  12   3     1431.68     1377.91     28.43 o 
   4  12   3      226.74      210.87      6.48 o 
   5  12   3     1926.46     1842.82     40.31 o 
   7  12   3       55.84       58.71      3.69 o 
   8  12   3        5.69        9.99      2.55 o 
  -8  13   3       10.87       10.18      2.31 o 
  -7  13   3       13.39       13.90      2.13 o 
  -6  13   3      229.22      222.92      9.44 o 
  -5  13   3      248.65      220.84      8.47 o 
  -4  13   3      104.63       90.15      3.69 o 
  -3  13   3      355.15      336.23      7.32 o 
  -2  13   3      627.80      564.39     10.91 o 
  -1  13   3       58.33       80.75      3.84 o 
   0  13   3      332.68      322.72      8.64 o 
   1  13   3      274.62      272.31      7.76 o 
   2  13   3      901.37      810.80     16.47 o 
   3  13   3      182.47      189.03      5.72 o 
   4  13   3      989.09      889.91     20.20 o 
   5  13   3       20.80       13.05      2.31 o 
   6  13   3       67.78       74.97      3.24 o 
   7  13   3        2.42        9.18      2.19 o 
   8  13   3        6.20       12.91      3.17 o 
  -8  14   3       19.76       20.25      2.72 o 
  -7  14   3       13.29       15.84      2.07 o 
  -6  14   3      136.18       97.59      5.34 o 
  -5  14   3      209.16      230.38      7.52 o 
  -4  14   3     1040.69      962.75     19.06 o 
  -3  14   3       95.28      101.71      3.97 o 
  -2  14   3     2008.04     1883.88     41.96 o 
  -1  14   3      152.49      204.62      8.70 o 
   0  14   3      422.25      475.98     12.14 o 
   1  14   3       27.82       40.07      3.91 o 
   2  14   3      256.27      284.17     10.51 o 
   3  14   3      202.26      178.56      6.12 o 
   4  14   3       89.79       90.57      4.27 o 
   5  14   3       75.95       64.93      3.57 o 
   6  14   3      135.84      141.44      5.80 o 
   7  14   3       56.55       51.65      3.78 o 
  -8  15   3        5.96        5.58      2.46 o 
  -7  15   3        0.52        3.15      1.77 o 
  -6  15   3       59.32       55.67      4.14 o 
  -5  15   3      125.18      109.71      5.06 o 
  -4  15   3      170.95      170.79      5.64 o 
  -3  15   3      933.66      878.67     18.38 o 
  -2  15   3       12.96       20.40      2.73 o 
  -1  15   3      315.36      309.68      8.70 o 
   0  15   3       12.06       10.14      2.15 o 
   1  15   3       40.80       51.14      3.36 o 
   2  15   3      224.04      205.96      6.70 o 
   3  15   3      835.57      794.51     19.65 o 
   4  15   3      100.67       88.61      4.32 o 
   5  15   3      131.76      113.32      4.60 o 
   6  15   3        9.38       24.39      3.47 o 
   7  15   3       11.28       12.53      2.12 o 
  -7  16   3       42.45       52.00      3.91 o 
  -6  16   3       35.68       50.59      3.84 o 
  -5  16   3       99.44      103.20      4.51 o 
  -4  16   3       81.87       70.19      3.89 o 
  -3  16   3      329.10      350.22      9.66 o 
  -2  16   3      552.09      562.20     14.69 o 
  -1  16   3      396.38      440.03     12.55 o 
   0  16   3       34.40       37.89      3.45 o 
   1  16   3      281.99      389.45      9.88 o 
   2  16   3      227.08      214.13      9.06 o 
   3  16   3      152.46      151.61      6.45 o 
   4  16   3       74.25       61.83      3.82 o 
   5  16   3      112.64       91.22      4.01 o 
   6  16   3       88.18       94.43      4.61 o 
   7  16   3       45.62       46.92      4.47 o 
  -7  17   3        6.76        2.82      2.64 o 
  -6  17   3        7.71       10.69      2.53 o 
  -5  17   3       52.46       39.09      2.90 o 
  -4  17   3      109.74       94.19      4.45 o 
  -3  17   3      333.03      315.77     10.05 o 
  -2  17   3       31.79       28.83      3.33 o 
  -1  17   3       32.37       32.62      3.31 o 
   0  17   3      159.41      187.48      6.73 o 
   1  17   3      176.87      170.65      6.25 o 
   2  17   3      290.69      297.43      9.87 o 
   3  17   3       11.59        3.12      2.93 o 
   4  17   3      137.37      138.47      5.69 o 
   5  17   3       34.46       36.54      3.16 o 
   6  17   3       35.98       39.29      3.42 o 
  -6  18   3       23.90       23.34      3.07 o 
  -5  18   3      113.36       86.22      4.61 o 
  -4  18   3       28.10       29.66      2.82 o 
  -3  18   3      346.85      337.40     11.54 o 
  -2  18   3       19.44       31.23      3.96 o 
  -1  18   3       55.07       54.65      4.15 o 
   0  18   3      130.21      149.75      5.91 o 
   1  18   3      259.46      240.96      8.75 o 
   2  18   3      142.87      151.15      7.37 o 
   3  18   3      209.82      188.15      7.53 o 
   4  18   3       25.19       21.93      3.69 o 
   5  18   3       55.21       45.37      3.81 o 
   6  18   3       11.12       20.62      4.22 o 
  -6  19   3       20.66       18.42      3.22 o 
  -5  19   3       36.27       27.11      3.90 o 
  -4  19   3      146.67      127.41      6.75 o 
  -3  19   3      141.76      143.49      6.62 o 
  -2  19   3       16.12       20.25      3.24 o 
  -1  19   3       80.49       89.15      5.14 o 
   0  19   3       73.48       91.01      4.59 o 
   1  19   3       57.46       66.80      6.37 o 
   2  19   3      809.39      765.68     22.47 o 
   3  19   3       38.36       39.18      4.43 o 
   4  19   3       47.30       34.95      4.89 o 
   5  19   3       23.92       26.63      6.41 o 
  -5  20   3       22.69       16.32      5.60 o 
  -4  20   3      180.12      169.65      8.04 o 
  -3  20   3        6.46        4.74      3.32 o 
  -2  20   3      268.89      268.33     10.00 o 
  -1  20   3       87.53       86.22      4.87 o 
   0  20   3      299.83      343.78     11.58 o 
   1  20   3      308.09      323.15     13.17 o 
   2  20   3        1.47       -1.41      3.84 o 
   3  20   3        3.92        3.59      3.61 o 
   4  20   3        8.51        7.83      3.26 o 
  -4  21   3        7.37        2.52      4.55 o 
  -3  21   3       39.40       28.42      3.83 o 
  -2  21   3       43.65       48.27      4.69 o 
  -1  21   3      234.37      230.81      9.93 o 
   0  21   3        5.05        7.58      3.54 o 
   1  21   3       68.98       80.80      5.92 o 
   2  21   3       55.35       69.93      6.50 o 
   3  21   3        0.25       -3.46      4.14 o 
  -2  22   3      128.62      114.11      6.01 o 
  -1  22   3      108.21      130.69      7.93 o 
   0  22   3        0.46       -0.36      3.70 o 
   1  22   3      189.56      206.53     10.37 o 
   2  22   3        1.74        7.71      5.11 o 
  -2 -22   4       51.39       43.43      7.14 o 
  -1 -22   4      107.37      106.72      6.97 o 
   0 -22   4       33.97       35.60      3.65 o 
   1 -22   4       30.71       37.21      4.45 o 
  -4 -21   4       22.37       28.98      4.71 o 
  -3 -21   4        6.61       13.87      2.56 o 
  -2 -21   4       16.58       23.01      4.07 o 
  -1 -21   4       14.14       15.04      4.42 o 
   0 -21   4      156.12      168.77     12.05 o 
   1 -21   4       11.54        9.64      3.11 o 
   2 -21   4       40.78       45.38      4.09 o 
   3 -21   4       15.86       15.59      4.71 o 
  -5 -20   4       66.52       60.23      7.55 o 
  -4 -20   4       10.39       10.82      3.61 o 
  -3 -20   4       15.22       18.34      3.35 o 
  -2 -20   4       34.08       34.82      3.37 o 
  -1 -20   4       35.02       60.40      4.17 o 
   0 -20   4      170.22      175.93      7.48 o 
   1 -20   4       28.64       32.48      4.08 o 
   2 -20   4        2.82        4.56      3.07 o 
   3 -20   4       31.82       29.76      4.29 o 
   4 -20   4        1.85        2.11      3.98 o 
  -5 -19   4       55.65       67.96      3.91 o 
  -4 -19   4       46.67       42.41      4.53 o 
  -3 -19   4       74.50       61.22      3.31 o 
  -2 -19   4       52.22       57.46      4.06 o 
  -1 -19   4      175.15      175.88      6.41 o 
   0 -19   4       51.17       67.56      4.51 o 
   1 -19   4      395.43      368.28     12.07 o 
   2 -19   4       34.81       39.94      3.17 o 
   3 -19   4       91.82       77.50      6.70 o 
   4 -19   4        9.09        3.57      5.20 o 
   5 -19   4        0.49        1.38      2.61 o 
  -6 -18   4       42.73       40.20      3.68 o 
  -5 -18   4       11.63       10.23      2.70 o 
  -4 -18   4      131.18      158.75      4.53 o 
  -3 -18   4        3.20       -2.01      2.01 o 
  -2 -18   4      248.33      222.88      8.86 o 
  -1 -18   4       45.97       48.88      3.59 o 
   0 -18   4       24.26       31.52      3.12 o 
   1 -18   4       27.55       36.46      3.98 o 
   2 -18   4      133.69      143.44      5.70 o 
   3 -18   4       45.81       40.02      5.12 o 
   4 -18   4      144.51      148.90      7.08 o 
   5 -18   4        5.32        3.74      2.49 o 
  -7 -17   4        0.77        6.91      2.16 o 
  -6 -17   4      129.92      125.87      4.38 o 
  -5 -17   4       89.35       76.94      3.40 o 
  -4 -17   4        9.36        5.33      1.70 o 
  -3 -17   4       61.68       68.85      4.21 o 
  -2 -17   4       25.25       24.83      2.98 o 
  -1 -17   4       76.22       96.19      5.06 o 
   0 -17   4       16.19       14.08      2.36 o 
   1 -17   4       88.26       99.92      4.95 o 
   2 -17   4       49.98       46.61      3.90 o 
   3 -17   4       62.64       65.91      4.92 o 
   4 -17   4        3.36        4.38      2.24 o 
   5 -17   4       19.48       19.91      4.13 o 
   6 -17   4        9.39        7.18      2.24 o 
  -7 -16   4       46.37       43.82      2.94 o 
  -6 -16   4       57.75       69.90      3.00 o 
  -5 -16   4       17.47       21.72      2.45 o 
  -4 -16   4      129.98      108.87      4.24 o 
  -3 -16   4     1435.12     1430.59     28.65 o 
  -2 -16   4       48.72       55.02      3.42 o 
  -1 -16   4      857.48      882.18     21.76 o 
   0 -16   4       44.70       48.34      3.24 o 
   1 -16   4      636.79      648.80     15.03 o 
   2 -16   4       90.09       70.27      4.75 o 
   3 -16   4      230.74      214.41      7.44 o 
   4 -16   4        0.85       -0.59      2.18 o 
   5 -16   4      110.46      120.93      4.86 o 
   6 -16   4       13.97       18.01      2.80 o 
  -7 -15   4        9.30        9.18      2.23 o 
  -6 -15   4       63.66       74.29      3.21 o 
  -5 -15   4       50.56       48.73      2.54 o 
  -4 -15   4      139.46      146.13      4.99 o 
  -3 -15   4       50.85       53.28      3.14 o 
  -2 -15   4      238.15      223.20      6.26 o 
  -1 -15   4       30.93       29.34      2.88 o 
   0 -15   4       64.06       57.42      3.56 o 
   1 -15   4       53.36       60.47      3.75 o 
   2 -15   4      522.92      490.78     14.40 o 
   3 -15   4       37.74       44.23      3.80 o 
   4 -15   4      330.06      329.99      8.87 o 
   5 -15   4       85.40       88.91      3.90 o 
   6 -15   4        4.93        3.99      2.51 o 
   7 -15   4       16.09       15.10      3.73 o 
  -8 -14   4       12.34       15.14      1.90 o 
  -7 -14   4      143.52      142.80      5.14 o 
  -6 -14   4       46.59       37.00      2.41 o 
  -5 -14   4      336.51      340.47      7.66 o 
  -4 -14   4      256.75      223.31      6.25 o 
  -3 -14   4      713.88      699.86     14.99 o 
  -2 -14   4      295.30      328.76      9.28 o 
  -1 -14   4      390.14      322.56      8.24 o 
   0 -14   4       97.77      115.08      4.77 o 
   1 -14   4      173.56      161.17      5.85 o 
   2 -14   4      301.35      256.46      8.45 o 
   3 -14   4      410.32      363.19      9.36 o 
   4 -14   4      226.74      230.73      6.89 o 
   5 -14   4      126.21      123.90      4.75 o 
   6 -14   4      200.12      182.31      6.73 o 
   7 -14   4       32.28       32.13      3.14 o 
  -8 -13   4        8.47       13.19      1.95 o 
  -7 -13   4       57.84       48.36      3.27 o 
  -6 -13   4       22.86       26.95      2.23 o 
  -5 -13   4      147.86      156.73      4.06 o 
  -4 -13   4      307.34      276.27      7.08 o 
  -3 -13   4      488.44      484.72     11.07 o 
  -2 -13   4      582.63      554.31     12.33 o 
  -1 -13   4       59.56       63.80      2.94 o 
   0 -13   4      690.08      740.00     17.77 o 
   1 -13   4       97.75      127.80      4.92 o 
   2 -13   4      238.49      234.10      7.90 o 
   3 -13   4      520.54      508.25     13.11 o 
   4 -13   4      168.00      189.25      6.30 o 
   5 -13   4       21.26       17.41      2.35 o 
   6 -13   4        7.43       16.31      2.53 o 
   7 -13   4       14.66       19.92      2.27 o 
  -9 -12   4        0.27        3.25      4.38 o 
  -8 -12   4       28.85       31.83      2.56 o 
  -7 -12   4       32.57       46.94      3.28 o 
  -6 -12   4      160.18      175.28      4.90 o 
  -5 -12   4      214.22      213.64      4.96 o 
  -4 -12   4     1309.75     1357.19     27.52 o 
  -3 -12   4       39.51       36.13      2.39 o 
  -2 -12   4      276.81      241.87      6.38 o 
  -1 -12   4       12.73       47.55      9.94 o 
   0 -12   4      531.12      623.94     14.92 o 
   2 -12   4      585.41      651.79     14.42 o 
   3 -12   4      334.80      311.34      8.24 o 
   4 -12   4       12.23        9.75      2.29 o 
   5 -12   4       78.06       86.44      5.88 o 
   6 -12   4        2.49        1.64      2.18 o 
   7 -12   4       14.59       19.27      2.06 o 
   8 -12   4        0.06        0.11      3.90 o 
  -9 -11   4       17.83       23.30      5.93 o 
  -8 -11   4        4.68        3.61      1.99 o 
  -7 -11   4      265.12      319.48      9.12 o 
  -6 -11   4       80.75       80.81      3.17 o 
  -5 -11   4      201.18      226.12      4.99 o 
  -4 -11   4      268.25      278.69      6.43 o 
  -3 -11   4      795.93      702.58     13.91 o 
  -2 -11   4      347.83      320.23      7.80 o 
  -1 -11   4      673.44      741.44     17.34 o 
   0 -11   4       53.24       65.33      3.28 o 
   1 -11   4        6.56       10.01      1.81 o 
   2 -11   4       35.29       39.42      2.48 o 
   3 -11   4      106.38       98.82      4.16 o 
   4 -11   4       95.95       91.79      4.17 o 
   5 -11   4       48.54       55.51      3.41 o 
   6 -11   4      192.27      197.94      6.77 o 
   7 -11   4      198.21      207.23      6.23 o 
   8 -11   4       19.20       11.05      2.53 o 
  -9 -10   4       59.00       63.01      5.31 o 
  -8 -10   4       33.44       31.05      2.45 o 
  -7 -10   4      795.44      801.40     19.48 o 
  -6 -10   4       39.47       40.00      2.29 o 
  -5 -10   4      778.05      787.50     15.75 o 
  -4 -10   4      161.33      139.71      4.30 o 
  -3 -10   4      748.33      708.65     15.81 o 
  -2 -10   4       12.67       18.26      1.71 o 
  -1 -10   4      231.27      230.99      6.81 o 
   0 -10   4      421.22      518.14     15.50 o 
   1 -10   4      901.39      890.95     24.85 o 
   2 -10   4      408.26      388.94      9.96 o 
   3 -10   4      544.19      616.89     13.55 o 
   4 -10   4      263.92      254.46      7.32 o 
   5 -10   4      521.34      430.69     11.17 o 
   6 -10   4      126.01      139.68     11.59 o 
   7 -10   4      439.55      471.83     11.70 o 
   8 -10   4       31.30       21.97      2.96 o 
  -9  -9   4        0.86        2.97      3.26 o 
  -8  -9   4       36.52       25.03      2.25 o 
  -7  -9   4       49.10       55.74      3.51 o 
  -6  -9   4      291.90      287.26      6.79 o 
  -5  -9   4      219.11      180.05      5.21 o 
  -4  -9   4      507.18      516.64     10.38 o 
  -3  -9   4      312.33      350.56     10.86 o 
  -2  -9   4      986.73      975.91     28.59 o 
  -1  -9   4      451.96      475.56     14.43 o 
   0  -9   4     5612.26     6088.42    163.03 o 
   1  -9   4       88.73       85.48      5.54 o 
   2  -9   4       47.87       49.53     15.63 o 
   3  -9   4        0.02        3.92      1.54 o 
   4  -9   4     1525.57     1467.55     32.12 o 
   5  -9   4       72.15       70.42      3.48 o 
   6  -9   4      390.46      439.80     12.22 o 
   7  -9   4       70.68       93.78      6.62 o 
   8  -9   4        0.78        1.69      2.38 o 
 -10  -8   4        6.06        1.38      3.82 o 
  -9  -8   4       89.09      103.59     11.12 o 
  -8  -8   4       22.94       17.55      3.76 o 
  -7  -8   4       52.92       63.28      3.99 o 
  -6  -8   4      424.66      456.60     13.55 o 
  -5  -8   4     1546.87     1613.81     33.52 o 
  -4  -8   4       69.25       69.88      3.80 o 
  -3  -8   4      814.47      666.95     20.19 o 
  -2  -8   4     2091.33     2146.52     51.96 o 
  -1  -8   4     5801.71     6173.21    145.28 o 
   0  -8   4      375.11      484.88     16.32 o 
   1  -8   4     6957.55     6938.67    223.36 o 
   2  -8   4     1677.64     1494.02     48.15 o 
   3  -8   4      293.81      353.55     10.08 o 
   4  -8   4     1252.20     1221.75     26.12 o 
   5  -8   4      403.99      372.83      9.09 o 
   6  -8   4       48.87       56.42      6.09 o 
   7  -8   4      111.86      140.57      5.08 o 
   8  -8   4       12.11       12.11      2.78 o 
 -10  -7   4       13.01       15.59      5.11 o 
  -9  -7   4        9.24        4.43      4.79 o 
  -8  -7   4       49.96       46.69      4.82 o 
  -7  -7   4      191.13      208.35      6.97 o 
  -6  -7   4       29.46       30.15      3.10 o 
  -5  -7   4      105.09      109.51      3.95 o 
  -4  -7   4      966.09      958.22     28.78 o 
  -3  -7   4      833.16      807.30     25.23 o 
  -2  -7   4       45.89       38.37      1.86 o 
  -1  -7   4       96.01      126.19      6.19 o 
   0  -7   4     1490.37     1561.33     61.22 o 
   1  -7   4      769.40      891.55     28.38 o 
   2  -7   4     1356.97     1362.82     43.98 o 
   3  -7   4      922.07      886.45     29.68 o 
   4  -7   4       37.97       41.33      2.52 o 
   5  -7   4      194.23      153.04      4.62 o 
   6  -7   4       19.92       41.61      2.86 o 
   7  -7   4      279.37      306.67      8.55 o 
   8  -7   4       48.23       48.27      4.01 o 
   9  -7   4        1.62        5.90      2.21 o 
 -10  -6   4       84.10       77.94      8.77 o 
  -9  -6   4       20.09       15.19      4.86 o 
  -8  -6   4      153.11      115.36      6.32 o 
  -7  -6   4        7.38        4.10      2.04 o 
  -6  -6   4      382.39      451.57     10.76 o 
  -5  -6   4       54.97       61.58      3.21 o 
  -4  -6   4     4023.70     4057.38    126.49 o 
  -3  -6   4       27.16       29.11      2.79 o 
  -2  -6   4       26.05       34.40      1.75 o 
  -1  -6   4      128.31      130.35     12.50 o 
   0  -6   4      747.83      701.00     23.32 o 
   1  -6   4      238.13      263.78     33.69 o 
   2  -6   4      170.73      178.89      7.79 o 
   3  -6   4      171.06      163.88      6.35 o 
   4  -6   4      580.87      520.87     13.66 o 
   5  -6   4      345.08      365.68      8.24 o 
   6  -6   4      100.29      117.83      6.93 o 
   7  -6   4      129.75      151.39      5.49 o 
   8  -6   4      110.42      112.90      5.69 o 
   9  -6   4        9.52        6.35      2.64 o 
 -10  -5   4        7.20        8.52      5.11 o 
  -9  -5   4       57.98       58.52      6.86 o 
  -8  -5   4       17.30       27.00      3.47 o 
  -7  -5   4      119.35      155.41      6.65 o 
  -6  -5   4        9.33       11.83      2.94 o 
  -5  -5   4       11.77       14.32      2.92 o 
  -4  -5   4      614.87      606.43     29.10 o 
  -3  -5   4     2189.80     2110.09     83.30 o 
  -2  -5   4     1668.63     1838.05     61.75 o 
  -1  -5   4     6499.72     6101.08    247.73 o 
   0  -5   4     1902.99     2136.73    117.47 o 
   1  -5   4     1630.08     1458.62     46.36 o 
   2  -5   4     1503.80     1332.57     39.22 o 
   3  -5   4      504.71      469.48     14.57 o 
   4  -5   4      309.37      275.96      7.49 o 
   5  -5   4       13.87        6.96      1.56 o 
   6  -5   4       39.07       35.66      3.11 o 
   7  -5   4       23.56       46.82      3.12 o 
   8  -5   4       69.57       76.74      5.66 o 
   9  -5   4       48.63       43.42      3.57 o 
 -10  -4   4       29.89       21.76      6.17 o 
  -9  -4   4       20.85       22.29      4.43 o 
  -8  -4   4      277.44      270.59      9.29 o 
  -7  -4   4     1070.10     1092.52     26.72 o 
  -6  -4   4      621.94      594.97     14.49 o 
  -5  -4   4     1655.42     1661.03     52.16 o 
  -4  -4   4       69.25       91.03      6.49 o 
  -3  -4   4     4355.34     4157.78    218.95 o 
  -2  -4   4      931.55     1110.87     31.60 o 
  -1  -4   4     4633.98     4160.93    139.71 o 
   0  -4   4      876.91     1000.50     58.21 o 
   2  -4   4      671.37      661.16     21.03 o 
   3  -4   4      209.49      190.55      7.00 o 
   4  -4   4      227.87      231.55      8.35 o 
   5  -4   4      777.39      691.31     15.12 o 
   6  -4   4       17.90       22.99      3.87 o 
   7  -4   4      601.08      579.13     14.24 o 
   8  -4   4       56.46       55.94      4.20 o 
   9  -4   4       50.47       43.31      3.70 o 
 -10  -3   4       14.59       15.02      5.68 o 
  -9  -3   4       60.84       63.01      5.86 o 
  -8  -3   4      244.88      223.75      9.81 o 
  -7  -3   4      437.28      467.13     13.52 o 
  -6  -3   4     1556.51     1534.01     35.75 o 
  -5  -3   4       57.33       86.12      9.46 o 
  -4  -3   4     1736.29     1498.98     56.46 o 
  -3  -3   4       60.23       34.58      5.44 o 
  -1  -3   4      494.02      517.00     18.57 o 
   0  -3   4    16393.83    16100.56    873.97 o 
   2  -3   4      773.38      753.21     31.21 o 
   3  -3   4       66.70       65.72      3.83 o 
   4  -3   4      943.48      803.10     29.53 o 
   5  -3   4       11.84        6.98      1.50 o 
   6  -3   4      304.87      326.29      8.87 o 
   7  -3   4      275.86      258.78      7.63 o 
   8  -3   4      120.00      105.98      5.80 o 
   9  -3   4       14.02       14.49      2.65 o 
 -10  -2   4        7.17        3.82      4.95 o 
  -9  -2   4       10.01       15.70      4.29 o 
  -8  -2   4      157.66      138.65      7.98 o 
  -7  -2   4     1298.39     1229.60     30.28 o 
  -6  -2   4       43.35       51.90      4.33 o 
  -5  -2   4      353.47      372.09     18.90 o 
  -4  -2   4      893.30      875.65     30.50 o 
  -3  -2   4      737.05      739.66     51.39 o 
  -2  -2   4       56.57      105.05      8.85 o 
  -1  -2   4    13677.84    13560.09    438.47 o 
   0  -2   4     2036.08     2370.05    134.60 o 
   2  -2   4     3766.44     3432.74    138.91 o 
   3  -2   4     2564.89     2559.42     77.81 o 
   4  -2   4     1295.49     1344.99     35.33 o 
   5  -2   4      278.89      252.52      6.06 o 
   6  -2   4       64.25      116.33     25.37 o 
   7  -2   4      123.48      117.81      5.36 o 
   8  -2   4        8.91       10.01      6.13 o 
   9  -2   4       39.27       40.62      3.60 o 
 -10  -1   4        0.78        2.27      4.87 o 
  -9  -1   4      328.61      323.26     13.41 o 
  -8  -1   4      172.39      171.92      8.60 o 
  -7  -1   4       15.19       29.01      3.13 o 
  -6  -1   4      382.90      356.40      9.24 o 
  -5  -1   4     1410.62     1154.45     30.78 o 
  -4  -1   4      916.28      895.94     30.37 o 
  -3  -1   4     1420.57     1177.14     50.13 o 
  -2  -1   4    10954.87     9564.32    525.74 o 
  -1  -1   4    11339.83    10817.63    345.26 o 
   0  -1   4     2253.14     2191.18     87.64 o 
   1  -1   4     2349.10     2170.99    123.80 o 
   2  -1   4      644.73      632.64     22.39 o 
   3  -1   4      194.05      166.05      6.76 o 
   4  -1   4      833.31      903.43     25.86 o 
   5  -1   4      278.38      300.10      7.93 o 
   6  -1   4       93.33       90.30      3.59 o 
   7  -1   4      119.84      140.30      5.60 o 
   8  -1   4        9.04       18.53      3.26 o 
   9  -1   4        9.94        2.12      2.30 o 
 -10   0   4        0.43        0.57      4.63 o 
  -9   0   4       13.43       11.24      4.65 o 
  -8   0   4     1479.24     1238.22     30.83 o 
  -7   0   4        0.58       11.33      5.43 o 
  -6   0   4      290.04      318.80      8.45 o 
  -5   0   4      305.02      256.10      8.84 o 
  -4   0   4     3089.72     2246.19     71.17 o 
  -3   0   4        1.32        3.25      3.65 o 
  -2   0   4     6281.00     5649.35    309.96 o 
   0   0   4   107752.27    80992.38   3186.50 o 
   2   0   4     7717.79     6957.21    277.67 o 
   3   0   4      928.85      804.99     23.14 o 
   4   0   4      965.03      872.42     23.57 o 
   5   0   4       60.73       51.11      3.05 o 
   6   0   4      281.16      263.93      7.29 o 
   7   0   4       48.21       61.98      3.75 o 
   8   0   4       71.50       73.20      5.36 o 
   9   0   4        2.06        1.26      4.38 o 
 -10   1   4        1.16       -1.38      4.38 o 
  -9   1   4      339.93      333.23     14.08 o 
  -8   1   4      165.15      160.37      7.30 o 
  -7   1   4       11.28       28.19      5.92 o 
  -6   1   4      372.46      358.69      9.26 o 
  -5   1   4     1284.12     1057.17     30.62 o 
  -4   1   4      949.24      937.36     30.48 o 
  -3   1   4     1265.34     1050.30     46.22 o 
  -2   1   4    10675.10     9666.77    526.15 o 
  -1   1   4    11174.71    10575.40    345.29 o 
   0   1   4     2241.07     2227.55     87.50 o 
   1   1   4     2465.96     2314.28    123.97 o 
   2   1   4      680.10      685.53     27.69 o 
   3   1   4      202.34      164.12      5.90 o 
   4   1   4      973.08     1027.15     26.40 o 
   5   1   4      260.52      272.99      7.51 o 
   6   1   4      118.69      112.43      3.99 o 
   7   1   4      116.61      128.29      5.52 o 
   8   1   4        8.66       15.31      3.16 o 
   9   1   4       10.03        2.32      2.19 o 
 -10   2   4        6.07       14.37      5.52 o 
  -9   2   4        8.29       14.57      4.62 o 
  -8   2   4      161.42      145.87      7.64 o 
  -7   2   4     1272.02     1235.51     30.49 o 
  -6   2   4       43.58       43.70      3.09 o 
  -5   2   4      358.61      380.27     11.96 o 
  -4   2   4      974.79      972.36     30.77 o 
  -3   2   4      900.79      980.67     38.00 o 
  -2   2   4       64.08      119.34      9.42 o 
  -1   2   4    13869.17    13628.78    438.64 o 
   0   2   4     2026.51     2342.94    134.76 o 
   1   2   4     6813.25     7069.30    278.42 o 
   2   2   4     3681.77     3373.96    136.70 o 
   3   2   4     2332.11     2345.30     67.46 o 
   4   2   4     1295.43     1318.13     35.85 o 
   5   2   4      297.21      272.47      6.63 o 
   6   2   4       63.09      131.03      9.66 o 
   7   2   4      117.13      118.32      5.15 o 
   8   2   4        9.31        8.80      2.91 o 
   9   2   4       34.17       37.81      3.49 o 
 -10   3   4       13.84        1.62      5.60 o 
  -9   3   4       61.49       59.33      5.38 o 
  -8   3   4      241.19      223.90      9.43 o 
  -7   3   4      444.24      491.11     14.02 o 
  -6   3   4     1501.62     1476.67     27.79 o 
  -5   3   4       55.36       83.30      4.78 o 
  -4   3   4     1581.05     1405.99     46.63 o 
  -3   3   4       64.34       42.99      3.99 o 
  -2   3   4     1825.20     1849.26     51.92 o 
  -1   3   4      541.42      628.01     23.28 o 
   0   3   4    16262.26    16122.84    911.93 o 
   2   3   4      679.63      657.01     29.79 o 
   3   3   4       60.95       68.16      3.72 o 
   4   3   4      869.21      730.79     21.15 o 
   5   3   4       15.59        8.35      1.50 o 
   6   3   4      317.14      333.15      8.78 o 
   7   3   4      287.60      281.80      8.70 o 
   8   3   4      132.54      124.44      5.97 o 
   9   3   4       14.57       15.87      2.75 o 
 -10   4   4       31.56       29.55      7.06 o 
  -9   4   4       20.54       17.27      3.87 o 
  -8   4   4      288.87      282.89     10.61 o 
  -7   4   4     1022.12     1050.51     25.64 o 
  -6   4   4      586.00      578.78     15.23 o 
  -5   4   4     1708.49     1759.84     55.71 o 
  -4   4   4       47.25       69.29      3.05 o 
  -3   4   4     4106.37     4180.16    114.56 o 
  -2   4   4      921.89     1081.26     35.97 o 
  -1   4   4     4504.10     4359.20    167.47 o 
   0   4   4      864.52     1002.53     58.45 o 
   1   4   4     1093.71      896.45     36.49 o 
   2   4   4      640.02      611.42     14.93 o 
   3   4   4      291.11      268.36     11.31 o 
   4   4   4      217.12      216.76      7.36 o 
   5   4   4      766.38      669.79     16.51 o 
   6   4   4       22.92       31.36      3.40 o 
   7   4   4      586.13      574.00     15.98 o 
   8   4   4       54.17       49.09      4.03 o 
   9   4   4       60.27       50.40      3.73 o 
 -10   5   4        7.63        9.34      6.01 o 
  -9   5   4       56.85       51.01      6.24 o 
  -8   5   4       19.35       29.35      4.14 o 
  -7   5   4      114.77      144.97      5.81 o 
  -6   5   4       15.74       11.45      5.20 o 
  -5   5   4       12.36       10.19      2.76 o 
  -4   5   4      638.82      665.81     18.96 o 
  -3   5   4     2350.57     2328.43     62.49 o 
  -2   5   4     1706.41     1877.57     60.26 o 
  -1   5   4     6440.55     6254.02    243.75 o 
   0   5   4     1898.24     1955.13    117.47 o 
   1   5   4     1553.55     1367.04     46.18 o 
   2   5   4     1565.62     1448.11     32.34 o 
   3   5   4      534.95      507.97     16.60 o 
   4   5   4      299.14      268.88      7.74 o 
   5   5   4        7.98        6.66      1.57 o 
   6   5   4       35.54       31.12      2.90 o 
   7   5   4       27.82       52.25      3.68 o 
   8   5   4       67.99       69.65      4.15 o 
   9   5   4       45.87       39.28      3.45 o 
 -10   6   4       82.01       72.66      9.25 o 
  -9   6   4       21.80       25.65      5.68 o 
  -8   6   4      148.82      114.99      5.04 o 
  -7   6   4        7.71        6.00      2.94 o 
  -6   6   4      350.26      424.33      9.73 o 
  -5   6   4       52.61       60.14      3.24 o 
  -4   6   4     4253.46     4389.14    114.65 o 
  -3   6   4       26.88       26.84      2.08 o 
  -2   6   4        9.37       21.66      5.28 o 
   0   6   4      761.68      682.14     23.24 o 
   1   6   4      213.76      283.27     15.99 o 
   2   6   4      187.60      219.55      6.02 o 
   3   6   4      138.02      126.13      5.20 o 
   4   6   4      646.39      569.88     12.70 o 
   5   6   4      324.45      349.17      8.10 o 
   6   6   4       91.44      102.38      3.91 o 
   7   6   4      126.41      162.02      5.72 o 
   8   6   4      108.48       99.57      4.89 o 
   9   6   4       10.16        8.17      2.30 o 
 -10   7   4       13.24       14.37      5.93 o 
  -9   7   4       10.42       10.45      4.37 o 
  -8   7   4       48.85       38.82      3.61 o 
  -7   7   4      187.89      216.03      8.17 o 
  -6   7   4       31.79       38.38      2.39 o 
  -5   7   4      128.89      125.21      4.02 o 
  -4   7   4      941.36      927.32     31.32 o 
  -3   7   4      748.23      761.50     22.31 o 
  -1   7   4      108.53      143.59      4.53 o 
   0   7   4     1515.79     1520.82     50.43 o 
   1   7   4      704.52      852.81     22.39 o 
   2   7   4     1314.79     1383.78     31.88 o 
   3   7   4      978.49      962.62     23.45 o 
   4   7   4       49.38       51.49      2.43 o 
   5   7   4      196.82      156.88      4.28 o 
   6   7   4       12.72       34.39      2.35 o 
   7   7   4      280.75      300.44      8.74 o 
   8   7   4       52.29       60.28      4.10 o 
   9   7   4        2.07        2.76      2.68 o 
  -9   8   4       89.88       92.56      7.48 o 
  -8   8   4       21.64       14.67      2.79 o 
  -7   8   4       48.66       67.43      4.61 o 
  -6   8   4      411.43      493.86     15.48 o 
  -5   8   4     1579.49     1647.04     32.55 o 
  -4   8   4       88.52       95.63      3.82 o 
  -3   8   4      700.72      573.36     15.84 o 
  -2   8   4     2103.56     2089.34     44.28 o 
  -1   8   4     5415.75     5835.36    146.85 o 
   0   8   4      377.44      473.33     14.37 o 
   1   8   4     7375.97     7322.03    177.35 o 
   2   8   4     1753.78     1505.85     31.87 o 
   3   8   4      237.01      297.57      7.51 o 
   4   8   4     1255.92     1189.84     24.44 o 
   5   8   4      358.58      339.05      8.90 o 
   6   8   4       42.90       66.73      7.55 o 
   7   8   4      104.39      125.03      5.98 o 
   8   8   4       11.20       11.37      2.59 o 
   9   8   4        9.05       11.20      2.60 o 
  -9   9   4        0.86        0.39      3.78 o 
  -8   9   4       39.37       33.30      3.47 o 
  -7   9   4       53.55       67.21      8.76 o 
  -6   9   4      317.93      318.96     10.34 o 
  -5   9   4      222.95      181.36      5.69 o 
  -4   9   4      443.26      446.97     10.60 o 
  -3   9   4      331.77      359.09      9.10 o 
  -2   9   4     1112.87     1053.23     23.87 o 
  -1   9   4      456.42      502.16     14.25 o 
   0   9   4     5645.23     6141.51    190.50 o 
   1   9   4       74.68       51.15      6.58 o 
   2   9   4       90.97       61.97      2.54 o 
   3   9   4        0.12        2.82      1.33 o 
   4   9   4     1621.93     1520.36     30.14 o 
   5   9   4       57.34       58.46      4.35 o 
   6   9   4      401.90      447.87     10.59 o 
   7   9   4       77.30       93.96      4.76 o 
   8   9   4        3.77        4.79      2.77 o 
  -9  10   4       59.73       62.67      9.01 o 
  -8  10   4       35.67       44.13      3.84 o 
  -7  10   4      771.94      805.03     21.47 o 
  -6  10   4       44.96       52.00      4.76 o 
  -5  10   4      779.30      771.83     15.36 o 
  -4  10   4      154.86      132.80      4.45 o 
  -3  10   4      731.31      696.31     13.33 o 
  -2  10   4       18.35       18.31      1.60 o 
  -1  10   4      229.25      225.02      6.47 o 
   0  10   4      434.65      523.23     15.85 o 
   1  10   4      898.12      853.44     24.48 o 
   2  10   4      436.11      407.73      9.37 o 
   3  10   4      498.55      543.30     11.82 o 
   4  10   4      278.54      268.77      6.87 o 
   5  10   4      568.65      479.47     12.26 o 
   6  10   4      108.53      135.15      6.86 o 
   7  10   4      413.26      434.73     13.04 o 
   8  10   4       33.86       30.55      3.41 o 
  -9  11   4       19.42       23.71      6.41 o 
  -8  11   4        4.25        6.04      3.26 o 
  -7  11   4      257.31      315.32      9.92 o 
  -6  11   4       71.99       77.12      4.24 o 
  -5  11   4      162.63      176.45      5.61 o 
  -4  11   4      281.32      288.04      6.51 o 
  -3  11   4      713.79      622.95     11.98 o 
  -2  11   4      395.14      349.78      7.74 o 
  -1  11   4      674.93      754.09     16.58 o 
   0  11   4       69.33       81.18      3.15 o 
   1  11   4       12.19       15.84      2.49 o 
   2  11   4       37.84       41.30      2.28 o 
   3  11   4      107.56       98.91      3.55 o 
   4  11   4       92.60       94.39      4.12 o 
   5  11   4       59.60       66.12      3.80 o 
   6  11   4      186.49      197.64      6.36 o 
   7  11   4      192.28      195.72      6.99 o 
   8  11   4       17.99       12.82      2.61 o 
  -9  12   4        0.43        7.14      5.28 o 
  -8  12   4       27.42       35.11      3.04 o 
  -7  12   4       32.42       51.76      2.93 o 
  -6  12   4      147.88      159.50      6.98 o 
  -5  12   4      216.14      215.49      5.74 o 
  -4  12   4     1351.93     1384.58     26.31 o 
  -3  12   4       33.35       27.85      2.09 o 
  -2  12   4      311.12      262.93      5.66 o 
   0  12   4      516.14      611.96     13.89 o 
   1  12   4       37.75       97.50      9.82 o 
   2  12   4      635.11      677.36     14.16 o 
   3  12   4      316.59      286.23      7.52 o 
   4  12   4       23.00       24.61      3.18 o 
   5  12   4       82.19       88.39      4.12 o 
   6  12   4        2.95        3.66      1.98 o 
   7  12   4       14.30       17.00      2.50 o 
   8  12   4        0.04        2.68      2.76 o 
  -8  13   4       10.47       10.02      2.22 o 
  -7  13   4       55.54       49.05      2.89 o 
  -6  13   4       23.24       32.02      3.56 o 
  -5  13   4      123.10      129.63      5.30 o 
  -4  13   4      312.80      278.67      7.00 o 
  -3  13   4      510.88      500.98     10.12 o 
  -2  13   4      580.70      548.45     11.03 o 
  -1  13   4       58.17       64.51      3.19 o 
   0  13   4      715.35      753.03     17.84 o 
   1  13   4       77.17      106.20      5.02 o 
   2  13   4      239.34      237.30      7.02 o 
   3  13   4      596.33      572.49     13.78 o 
   4  13   4      164.45      186.07      6.18 o 
   5  13   4       14.77       11.30      2.22 o 
   6  13   4        7.79       18.25      2.45 o 
   7  13   4       13.13       23.78      2.53 o 
  -8  14   4       13.81       22.55      2.73 o 
  -7  14   4      128.23      139.04      5.58 o 
  -6  14   4       43.54       37.15      3.61 o 
  -5  14   4      328.58      340.20      9.97 o 
  -4  14   4      273.57      232.30      6.87 o 
  -3  14   4      676.25      688.96     14.37 o 
  -2  14   4      312.21      337.31      8.61 o 
  -1  14   4      387.79      302.95      8.81 o 
   0  14   4      106.61      118.23      4.92 o 
   1  14   4      176.41      165.05      5.92 o 
   2  14   4      286.85      234.67      7.26 o 
   3  14   4      357.93      311.49      9.37 o 
   4  14   4      210.98      207.97      6.75 o 
   5  14   4      126.97      119.98      4.68 o 
   6  14   4      195.52      170.69      6.81 o 
   7  14   4       29.62       30.62      2.81 o 
  -8  15   4        4.94        3.91      4.75 o 
  -7  15   4       10.47       12.77      2.00 o 
  -6  15   4       84.39      100.00      5.17 o 
  -5  15   4       48.82       51.54      3.79 o 
  -4  15   4      160.69      167.41      5.51 o 
  -3  15   4       49.11       47.67      3.00 o 
  -2  15   4      225.36      224.77      7.22 o 
  -1  15   4       33.38       35.11      2.93 o 
   0  15   4       70.69       59.12      3.63 o 
   1  15   4       50.72       55.95      3.63 o 
   2  15   4      556.69      533.34     14.69 o 
   3  15   4       40.52       42.67      3.61 o 
   4  15   4      325.33      317.06      8.86 o 
   5  15   4       77.28       84.92      3.94 o 
   6  15   4        0.63        2.31      2.35 o 
   7  15   4       18.83       18.54      2.67 o 
  -7  16   4       39.73       38.45      3.56 o 
  -6  16   4       57.08       73.40      4.44 o 
  -5  16   4       24.92       29.14      2.76 o 
  -4  16   4      139.36      124.76      4.74 o 
  -3  16   4     1371.56     1388.50     31.45 o 
  -2  16   4       52.61       61.07      3.87 o 
  -1  16   4      915.95      952.45     24.01 o 
   0  16   4       48.18       51.85      3.52 o 
   1  16   4      625.63      667.20     18.15 o 
   2  16   4      111.83       94.06      5.75 o 
   3  16   4      205.47      195.95      7.35 o 
   4  16   4        0.14        1.13      2.27 o 
   5  16   4      104.00      123.00      4.81 o 
   6  16   4       13.70       18.71      5.36 o 
  -7  17   4        0.64        8.07      4.91 o 
  -6  17   4      129.50      133.79      5.61 o 
  -5  17   4       83.30       66.21      3.59 o 
  -4  17   4        8.59        7.07      2.27 o 
  -3  17   4       84.33       92.15      4.94 o 
  -2  17   4       27.70       20.53      3.11 o 
  -1  17   4       69.60       79.66      4.75 o 
   0  17   4       22.73       22.72      2.87 o 
   1  17   4       95.62      101.43      5.32 o 
   2  17   4       55.24       56.28      5.61 o 
   3  17   4       70.60       76.73      5.25 o 
   4  17   4        4.46        8.00      2.79 o 
   5  17   4       17.73       18.56      2.58 o 
   6  17   4       10.85        7.91      2.70 o 
  -6  18   4       34.62       30.18      2.90 o 
  -5  18   4       10.25       12.97      2.64 o 
  -4  18   4      115.85      129.20      5.20 o 
  -3  18   4        3.31        1.02      2.47 o 
  -2  18   4      264.55      237.97      9.18 o 
  -1  18   4       43.02       54.68      4.17 o 
   0  18   4       27.18       34.95      3.39 o 
   1  18   4       24.87       39.32      5.75 o 
   2  18   4      135.33      141.60      6.36 o 
   3  18   4       45.10       42.30      3.68 o 
   4  18   4      136.40      153.98      9.47 o 
   5  18   4        4.97        3.63      5.93 o 
  -6  19   4       45.57       55.53      4.46 o 
  -5  19   4       47.51       53.20      5.34 o 
  -4  19   4       48.14       40.98      4.22 o 
  -3  19   4       67.42       60.80      4.55 o 
  -2  19   4       55.87       57.35      4.58 o 
  -1  19   4      182.66      194.38      7.44 o 
   0  19   4       54.29       75.14      4.57 o 
   1  19   4      417.26      391.24     14.92 o 
   2  19   4       41.09       48.73      4.22 o 
   3  19   4       81.90       79.33      7.14 o 
   4  19   4       12.18       10.20      4.10 o 
  -5  20   4       65.57       46.92      7.39 o 
  -4  20   4        9.17       10.55      3.23 o 
  -3  20   4       17.35       18.87      3.73 o 
  -2  20   4       34.22       33.08      4.55 o 
  -1  20   4       45.31       83.44     11.68 o 
   0  20   4      176.61      195.09      9.22 o 
   1  20   4       24.67       24.96      4.32 o 
   2  20   4        2.34        6.85      4.07 o 
   3  20   4       29.06       27.64      5.89 o 
   4  20   4        1.94        5.11      5.03 o 
  -4  21   4       20.11       22.16      5.28 o 
  -3  21   4        7.02        5.94      3.06 o 
  -2  21   4       22.02       25.55      3.94 o 
  -1  21   4       15.55       18.28      4.63 o 
   0  21   4      150.84      175.29      8.49 o 
   1  21   4       12.54        8.35      3.43 o 
   2  21   4       46.38       46.74      7.27 o 
   3  21   4       16.28       11.37      5.68 o 
  -2  22   4       53.02       37.02      7.31 o 
  -1  22   4      105.07      117.86      7.97 o 
   0  22   4       31.78       36.73      4.99 o 
   1  22   4       35.27       71.52      8.69 o 
   2  22   4       35.28       37.18      6.66 o 
  -1 -22   5      182.91      177.71     13.07 o 
   0 -22   5       16.10       11.77      5.36 o 
   1 -22   5      141.48      154.17     11.28 o 
  -4 -21   5       13.90       12.02      3.65 o 
  -3 -21   5       19.37       21.84      6.82 o 
  -2 -21   5       40.44       47.31      5.44 o 
  -1 -21   5        6.94        7.28      2.93 o 
   0 -21   5       84.00      100.55      6.11 o 
   1 -21   5       72.00       88.18      5.53 o 
   2 -21   5       65.83       67.90      5.45 o 
  -5 -20   5       28.20       33.12      3.73 o 
  -4 -20   5       72.66       64.12      4.78 o 
  -3 -20   5       26.93       24.63      3.21 o 
  -2 -20   5        0.16        1.00      3.40 o 
  -1 -20   5       36.80       42.85      4.61 o 
   0 -20   5       30.42       34.89      4.31 o 
   1 -20   5       24.90       27.29      3.87 o 
   2 -20   5       70.19       73.72      6.33 o 
   3 -20   5       28.99       20.05      3.79 o 
  -5 -19   5       21.77       25.11      5.53 o 
  -4 -19   5       13.36       19.77      3.55 o 
  -3 -19   5       46.28       50.18      2.69 o 
  -2 -19   5      582.86      551.16     12.48 o 
  -1 -19   5       16.56       29.46      6.49 o 
   0 -19   5       99.44       98.37      4.75 o 
   1 -19   5        6.32        9.75      2.87 o 
   2 -19   5      193.13      197.06      7.14 o 
   3 -19   5       37.39       45.44      5.15 o 
   4 -19   5       42.94       41.59      4.28 o 
  -6 -18   5       28.48       38.49      3.63 o 
  -5 -18   5       83.75       66.61      3.63 o 
  -4 -18   5        3.60        1.81      1.81 o 
  -3 -18   5       81.36       97.01      3.87 o 
  -2 -18   5       97.21       95.12      5.64 o 
  -1 -18   5      222.06      243.00      7.73 o 
   0 -18   5       20.20       22.69      2.95 o 
   1 -18   5      289.24      254.51      8.09 o 
   2 -18   5       35.92       36.77      3.22 o 
   3 -18   5      203.46      199.31      6.95 o 
   4 -18   5        1.79        4.00      3.33 o 
   5 -18   5       23.35       18.69      3.50 o 
  -7 -17   5       54.99       64.87      5.03 o 
  -6 -17   5       46.23       57.63      3.92 o 
  -5 -17   5       85.29       81.47      3.70 o 
  -4 -17   5      218.59      188.59      4.96 o 
  -3 -17   5       68.58       70.85      3.72 o 
  -2 -17   5      284.47      313.65      9.75 o 
  -1 -17   5       34.23       46.87      3.88 o 
   0 -17   5      594.37      688.64     17.21 o 
   1 -17   5       84.51       81.61      4.36 o 
   2 -17   5       51.50       55.45      3.78 o 
   3 -17   5        1.70        4.28      2.75 o 
   4 -17   5       88.75       90.63      5.76 o 
   5 -17   5        5.55        6.27      3.24 o 
   6 -17   5       66.77       71.36      6.33 o 
  -7 -16   5        6.61       12.80      2.08 o 
  -6 -16   5       55.16       60.38      2.69 o 
  -5 -16   5       78.64       83.75      3.66 o 
  -4 -16   5      138.49      134.40      4.10 o 
  -3 -16   5      369.84      368.83      9.61 o 
  -2 -16   5       19.01       21.87      2.53 o 
  -1 -16   5      350.22      354.08     10.13 o 
   0 -16   5      106.85      112.67      4.70 o 
   1 -16   5      218.46      271.21      9.91 o 
   2 -16   5      131.58      123.55      6.05 o 
   3 -16   5      166.13      154.50      7.34 o 
   4 -16   5      124.85      136.25      5.56 o 
   5 -16   5      115.71      113.07      6.06 o 
   6 -16   5        7.12        5.57      2.77 o 
  -7 -15   5       28.01       30.19      2.67 o 
  -6 -15   5       41.68       51.83      2.55 o 
  -5 -15   5      118.94      139.24      4.60 o 
  -4 -15   5       14.09       11.36      1.94 o 
  -3 -15   5      749.54      738.08     16.75 o 
  -2 -15   5      115.21      113.79      4.24 o 
  -1 -15   5      192.15      198.55      6.49 o 
   0 -15   5       12.30       10.48      2.14 o 
   1 -15   5      251.89      220.16      7.28 o 
   2 -15   5      307.67      255.47      8.84 o 
   3 -15   5     1206.16     1173.03     28.35 o 
   4 -15   5       30.95       27.59      3.12 o 
   5 -15   5       63.70       56.37      3.47 o 
   6 -15   5       42.51       35.52      3.57 o 
  -8 -14   5       23.58       24.68      3.07 o 
  -7 -14   5        5.05        4.87      1.91 o 
  -6 -14   5      174.90      159.87      4.57 o 
  -5 -14   5       22.15       20.71      1.99 o 
  -4 -14   5      152.74      165.03      5.20 o 
  -3 -14   5       45.95       47.58      3.10 o 
  -2 -14   5       95.99       94.70      3.84 o 
  -1 -14   5       51.20       62.49      3.71 o 
   0 -14   5        9.22       11.57      2.20 o 
   1 -14   5      229.74      261.35      8.09 o 
   2 -14   5     1256.91     1154.46     28.27 o 
   3 -14   5      239.48      222.03      7.86 o 
   4 -14   5      297.48      279.93      7.78 o 
   5 -14   5       54.02       42.13      2.97 o 
   6 -14   5       82.26       60.92      4.30 o 
   7 -14   5       13.68       13.93      3.11 o 
  -8 -13   5       11.74       12.51      1.87 o 
  -7 -13   5        3.90        8.24      2.11 o 
  -6 -13   5       12.54       14.96      1.83 o 
  -5 -13   5      350.35      324.51      7.28 o 
  -4 -13   5     1520.58     1394.93     25.79 o 
  -3 -13   5      323.47      329.58      8.54 o 
  -2 -13   5      638.70      578.99     12.77 o 
  -1 -13   5      210.58      202.87      5.12 o 
   0 -13   5      787.57      928.16     23.66 o 
   1 -13   5      228.83      228.35      7.06 o 
   2 -13   5       11.27       17.52      2.85 o 
   3 -13   5      157.82      139.43      5.46 o 
   4 -13   5      263.78      248.58      7.42 o 
   5 -13   5       49.66       45.33      3.12 o 
   6 -13   5       31.35       39.39      3.13 o 
   7 -13   5        5.57        4.41      1.79 o 
  -8 -12   5        3.71        1.63      2.56 o 
  -7 -12   5        1.45        1.89      1.92 o 
  -6 -12   5       43.63       53.58      7.71 o 
  -5 -12   5       84.85       89.63      3.24 o 
  -4 -12   5      113.37      105.18      3.85 o 
  -3 -12   5      601.38      524.50     13.23 o 
  -2 -12   5      221.91      213.77      5.56 o 
  -1 -12   5     1895.18     1913.88     34.47 o 
   0 -12   5       25.91       23.31      2.50 o 
   1 -12   5      518.41      483.10     12.67 o 
   2 -12   5       69.49       71.21      3.30 o 
   3 -12   5      148.39      162.82      5.84 o 
   4 -12   5       11.97       22.76      2.64 o 
   5 -12   5      207.27      193.54      6.22 o 
   6 -12   5       25.50       27.91      2.86 o 
   7 -12   5       52.31       46.60      2.66 o 
   8 -12   5       18.88       13.64      3.00 o 
  -9 -11   5        2.99        2.19      4.71 o 
  -8 -11   5       45.55       47.37      2.75 o 
  -7 -11   5        2.29        8.53      2.57 o 
  -6 -11   5      369.75      388.89      8.66 o 
  -5 -11   5      100.63      104.42      3.59 o 
  -4 -11   5     1068.76     1012.96     20.54 o 
  -3 -11   5      366.86      366.36      8.80 o 
  -2 -11   5        3.38        6.18      2.18 o 
  -1 -11   5      142.98      126.14      3.91 o 
   0 -11   5      208.48      271.14      8.41 o 
   1 -11   5      151.70      183.22      6.62 o 
   2 -11   5      293.57      252.43      6.60 o 
   3 -11   5      101.90       84.21      4.00 o 
   4 -11   5      829.50      819.44     19.85 o 
   5 -11   5      916.47      919.96     20.32 o 
   6 -11   5      179.42      191.05      5.67 o 
   7 -11   5       42.73       46.68      3.13 o 
   8 -11   5       50.92       46.03      5.28 o 
  -9 -10   5       75.70       82.15      4.74 o 
  -8 -10   5       69.28       52.46      4.00 o 
  -7 -10   5      145.32      143.88      5.39 o 
  -6 -10   5      114.61      111.20      3.67 o 
  -5 -10   5      240.39      242.21      6.36 o 
  -4 -10   5      425.46      459.29      8.98 o 
  -3 -10   5      357.15      361.84      8.89 o 
  -2 -10   5      246.90      225.74      6.20 o 
  -1 -10   5      123.28      175.89     10.70 o 
   0 -10   5      185.09      260.28      7.91 o 
   1 -10   5       50.57       59.02      9.80 o 
   2 -10   5      471.17      401.35      8.95 o 
   3 -10   5     1146.68     1053.59     22.61 o 
   4 -10   5       41.93       36.17      2.83 o 
   5 -10   5      120.87      123.31      4.71 o 
   6 -10   5      279.49      304.44      8.21 o 
   7 -10   5      194.75      229.56      6.85 o 
   8 -10   5        8.36       13.61      2.49 o 
  -9  -9   5       12.67        7.41      3.14 o 
  -8  -9   5       38.12       40.58      3.80 o 
  -7  -9   5       19.47       31.12      2.78 o 
  -6  -9   5        4.09        2.27      1.47 o 
  -5  -9   5      872.95      872.05     18.52 o 
  -4  -9   5       99.62      100.80      3.67 o 
  -3  -9   5      237.92      255.44      6.68 o 
  -2  -9   5      219.09      238.74      6.73 o 
  -1  -9   5     1029.57     1174.20     30.41 o 
   0  -9   5       86.18       98.45      4.03 o 
   1  -9   5      544.82      525.37     14.55 o 
   2  -9   5      273.44      264.07      8.08 o 
   3  -9   5      772.68      737.53     17.77 o 
   4  -9   5      249.20      229.17      6.69 o 
   5  -9   5      716.24      719.04     16.71 o 
   6  -9   5       71.93       82.40      4.11 o 
   7  -9   5       18.39       30.01      3.02 o 
   8  -9   5       22.95       22.14      2.92 o 
 -10  -8   5        5.85        8.69      4.38 o 
  -9  -8   5        2.30        6.49      5.44 o 
  -8  -8   5      135.29      123.69      7.31 o 
  -7  -8   5       26.55       37.49      3.18 o 
  -6  -8   5      514.89      589.78     16.48 o 
  -5  -8   5      745.57      748.62     16.22 o 
  -4  -8   5      879.37      892.89     22.17 o 
  -3  -8   5       19.67       22.06      2.04 o 
  -2  -8   5     1052.71     1148.38     28.51 o 
  -1  -8   5     2808.82     3282.27     83.54 o 
   0  -8   5     3407.42     4037.06     98.45 o 
   1  -8   5     1415.17     1621.52    110.46 o 
   2  -8   5      880.08      772.72     21.19 o 
   3  -8   5      374.77      388.43     10.14 o 
   4  -8   5     1884.61     1893.16     39.56 o 
   5  -8   5      680.16      686.18     16.03 o 
   6  -8   5      232.40      221.38      6.42 o 
   7  -8   5       11.98       12.04      2.55 o 
   8  -8   5       16.02       15.09      2.79 o 
 -10  -7   5        5.95        4.71      4.47 o 
  -9  -7   5       25.96       37.38      5.60 o 
  -8  -7   5      136.22      106.76      6.68 o 
  -7  -7   5       49.88       71.47      3.74 o 
  -6  -7   5      248.08      271.12      8.08 o 
  -5  -7   5      545.94      530.84     12.07 o 
  -4  -7   5     1501.08     1669.23     47.02 o 
  -3  -7   5       48.51       50.38      3.35 o 
  -2  -7   5     1938.27     1738.49     39.51 o 
  -1  -7   5      802.41      775.79     20.63 o 
   0  -7   5      638.50      589.77     17.38 o 
   1  -7   5     2723.14     2735.90     83.14 o 
   2  -7   5     2212.13     2079.13     69.39 o 
   3  -7   5      346.40      331.12      9.90 o 
   4  -7   5      457.16      473.57     10.98 o 
   5  -7   5       69.93       49.77      2.97 o 
   6  -7   5      348.59      367.14      9.34 o 
   7  -7   5      162.47      159.99      7.08 o 
   8  -7   5       18.31       17.88      3.39 o 
 -10  -6   5        1.59        1.22      4.38 o 
  -9  -6   5       30.79       32.15      5.58 o 
  -8  -6   5       61.40       59.40      4.52 o 
  -7  -6   5      323.87      307.44      8.41 o 
  -6  -6   5       29.21       25.79      2.53 o 
  -5  -6   5      226.42      205.48      6.06 o 
  -4  -6   5      328.14      350.67     14.48 o 
  -3  -6   5     2507.72     2402.62     73.05 o 
  -2  -6   5      329.38      339.64      8.21 o 
  -1  -6   5     1391.32     1531.53     38.23 o 
   0  -6   5      225.79      202.30      7.57 o 
   1  -6   5      117.32      151.98     12.48 o 
   2  -6   5       71.11       75.44      4.15 o 
   3  -6   5     1649.86     1710.87     50.45 o 
   4  -6   5       51.36       52.50      3.18 o 
   5  -6   5     1895.23     1977.27     42.54 o 
   6  -6   5       40.68       46.41      3.70 o 
   7  -6   5      823.59      934.23     31.61 o 
   8  -6   5       11.72       10.56      3.14 o 
   9  -6   5       64.60       48.06      4.30 o 
 -10  -5   5       16.73       10.23      4.95 o 
  -9  -5   5       17.20       22.76      5.29 o 
  -8  -5   5      168.80      168.53      7.03 o 
  -7  -5   5       16.07       34.02      4.50 o 
  -6  -5   5     1033.64      967.98     21.95 o 
  -5  -5   5       74.20       67.08      4.18 o 
  -4  -5   5      877.08      872.24     36.76 o 
  -3  -5   5       79.30       86.70      7.63 o 
  -2  -5   5     3008.54     2914.35     71.42 o 
  -1  -5   5      568.80      571.57     33.45 o 
   0  -5   5     8104.05     8707.63    274.55 o 
   1  -5   5     2067.23     1925.79     76.49 o 
   2  -5   5      391.30      352.44     12.67 o 
   3  -5   5       41.79       28.98      2.57 o 
   4  -5   5       57.37       68.08      3.45 o 
   5  -5   5      536.13      523.64     12.26 o 
   6  -5   5       89.03       90.90      4.23 o 
   7  -5   5      210.42      229.87      7.82 o 
   8  -5   5       75.54       79.28      6.21 o 
   9  -5   5       42.63       46.62      6.49 o 
 -10  -4   5        8.90        1.06      4.63 o 
  -9  -4   5       60.53       60.43      5.75 o 
  -8  -4   5       64.93       35.56      3.99 o 
  -7  -4   5      560.00      618.75     16.17 o 
  -6  -4   5      957.65      921.45     22.00 o 
  -5  -4   5      482.57      537.52     17.90 o 
  -4  -4   5     2205.39     2270.51     90.53 o 
  -3  -4   5      631.96      713.94     22.25 o 
  -2  -4   5     1291.72     1353.07     53.18 o 
  -1  -4   5      981.19      835.65     30.03 o 
   0  -4   5       33.17       25.25      3.41 o 
   1  -4   5      649.59      672.12     22.33 o 
   3  -4   5     1067.06     1002.53     33.41 o 
   4  -4   5     1488.25     1524.97     34.36 o 
   5  -4   5      254.91      247.38      6.75 o 
   6  -4   5      280.52      290.79      7.93 o 
   7  -4   5      291.59      298.42      9.38 o 
   8  -4   5      180.05      165.63      8.56 o 
   9  -4   5       40.05       33.12      3.37 o 
 -10  -3   5       12.50       13.72      5.28 o 
  -9  -3   5       58.03       60.72      5.40 o 
  -8  -3   5       91.04      101.52      6.02 o 
  -7  -3   5      348.77      396.27     11.91 o 
  -6  -3   5      160.15      157.79      6.00 o 
  -5  -3   5      335.95      338.50     12.39 o 
  -4  -3   5      129.94      112.28      6.25 o 
  -3  -3   5      852.70      815.99     34.85 o 
  -2  -3   5      476.47      444.93     19.66 o 
  -1  -3   5     1087.50     1012.61     33.31 o 
   0  -3   5      478.46      414.68     17.43 o 
   1  -3   5     6419.93     6012.48    377.74 o 
   2  -3   5       33.09       29.95      2.76 o 
   3  -3   5     1687.00     1877.88     61.49 o 
   4  -3   5       70.11       48.60      2.90 o 
   5  -3   5      510.35      477.76     12.46 o 
   6  -3   5        8.64       10.14      2.25 o 
   7  -3   5       69.41       61.08      4.52 o 
   8  -3   5       13.07       18.74      7.27 o 
   9  -3   5       36.05       33.80      4.34 o 
 -10  -2   5       33.36       25.68      4.59 o 
  -9  -2   5      265.54      230.26      9.85 o 
  -8  -2   5      538.39      463.20     20.47 o 
  -7  -2   5       52.17      100.60      7.89 o 
  -6  -2   5       70.09       57.65      3.91 o 
  -5  -2   5      170.67      155.44      6.35 o 
  -4  -2   5      647.39      543.83     20.71 o 
  -3  -2   5      942.83      908.76     57.23 o 
  -2  -2   5      823.41      823.76     44.81 o 
  -1  -2   5     2711.54     3435.63    153.03 o 
   0  -2   5     2231.30     2187.07    122.99 o 
   2  -2   5     1003.09      900.56     30.14 o 
   3  -2   5     1762.85     1673.25     54.68 o 
   4  -2   5     1108.48     1105.75     26.85 o 
   5  -2   5      244.89      219.63      6.59 o 
   6  -2   5      143.66      149.12      8.59 o 
   7  -2   5       88.97       76.39      4.84 o 
   8  -2   5      101.20      113.90      6.74 o 
   9  -2   5       11.92        8.94      2.59 o 
 -10  -1   5       15.02       11.81      4.06 o 
  -9  -1   5        3.18        3.41      3.66 o 
  -8  -1   5      596.06      544.05     17.01 o 
  -7  -1   5       76.75      102.61      4.81 o 
  -6  -1   5      391.13      394.60      9.88 o 
  -5  -1   5      169.96      140.88      7.60 o 
  -4  -1   5      988.96      766.38     26.95 o 
  -3  -1   5      533.81      470.94     29.06 o 
  -2  -1   5     6516.26     5977.33    325.38 o 
  -1  -1   5      859.87     1047.03     40.91 o 
   0  -1   5     5835.96     5016.51    199.97 o 
   1  -1   5     5016.39     5058.42    271.15 o 
   2  -1   5     1466.26     1469.70     64.13 o 
   3  -1   5      268.65      267.82      9.41 o 
   4  -1   5      172.51      220.37      7.16 o 
   5  -1   5      193.72      188.64      5.35 o 
   6  -1   5      134.91      146.26      5.15 o 
   7  -1   5      601.93      625.97     22.98 o 
   8  -1   5        3.27        4.97      3.04 o 
   9  -1   5       41.60       32.04      3.33 o 
 -10   0   5        7.48        0.94      3.51 o 
  -9   0   5       29.27       15.06      4.06 o 
  -8   0   5      209.60      194.85      9.30 o 
  -7   0   5     1218.69     1181.26     26.25 o 
  -6   0   5       27.58       13.56      2.58 o 
  -5   0   5       61.14       58.01      5.09 o 
  -4   0   5      838.24      728.14     24.80 o 
  -3   0   5      436.36      412.98     26.22 o 
  -2   0   5     4121.77     3826.72    211.24 o 
  -1   0   5      925.54      725.91     20.85 o 
   0   0   5        0.38        3.66      1.29 o 
   1   0   5      505.10      864.92     48.71 o 
   2   0   5        7.22       25.41      7.75 o 
   3   0   5      261.39      245.23      8.18 o 
   4   0   5       16.70       14.30      1.84 o 
   5   0   5     1313.73     1412.64     29.93 o 
   6   0   5      278.24      280.29      7.87 o 
   7   0   5     2248.49     2370.22     83.37 o 
   8   0   5       24.98       24.39      3.68 o 
   9   0   5       19.27       27.06      3.90 o 
 -10   1   5       17.37       14.21      6.29 o 
  -9   1   5        3.46       -0.55      4.18 o 
  -8   1   5      538.21      472.27     14.37 o 
  -7   1   5       81.29       97.44      4.73 o 
  -6   1   5      380.97      380.92      9.31 o 
  -5   1   5      160.66      135.56      6.46 o 
  -4   1   5     1094.98      837.86     27.12 o 
  -3   1   5      515.47      466.23     29.39 o 
  -2   1   5     6241.13     5884.05    325.79 o 
  -1   1   5      892.76      984.18     41.24 o 
   0   1   5     5762.32     5131.41    200.08 o 
   1   1   5     4882.52     4807.49    271.15 o 
   2   1   5     1563.41     1553.50     69.01 o 
   3   1   5      208.62      214.47      8.84 o 
   4   1   5      170.28      225.70      6.56 o 
   5   1   5      189.99      188.63      5.29 o 
   6   1   5       98.83      106.76      4.48 o 
   7   1   5      590.49      574.07     16.33 o 
   8   1   5        0.87        3.34      2.78 o 
   9   1   5       42.67       32.98      2.94 o 
 -10   2   5       32.06       26.19      4.70 o 
  -9   2   5      269.73      240.39     12.91 o 
  -8   2   5      547.46      476.92     13.74 o 
  -7   2   5       48.87       99.20      8.87 o 
  -6   2   5      102.77       80.58      3.61 o 
  -5   2   5      171.95      154.71      6.45 o 
  -4   2   5      781.85      665.78     21.26 o 
  -3   2   5     1097.38     1097.19     58.61 o 
  -2   2   5      719.08      765.10     25.87 o 
  -1   2   5     2748.54     3478.31    190.73 o 
   0   2   5     2176.06     2136.81     88.49 o 
   1   2   5     1195.54     1563.99     87.11 o 
   2   2   5     1099.83      969.28     26.31 o 
   3   2   5     1814.88     1702.48     46.60 o 
   4   2   5     1188.53     1145.25     24.84 o 
   5   2   5      253.47      229.59      5.70 o 
   6   2   5      143.48      147.66      5.12 o 
   7   2   5       87.95       67.42      4.18 o 
   8   2   5       96.21      104.11      6.61 o 
   9   2   5       14.09       14.61      2.39 o 
 -10   3   5       13.23       12.75      6.17 o 
  -9   3   5       57.74       67.45      5.15 o 
  -8   3   5       93.75      104.82      8.73 o 
  -7   3   5      350.95      414.79     12.10 o 
  -6   3   5      161.72      149.92      4.37 o 
  -5   3   5      333.76      329.60     11.06 o 
  -4   3   5      135.12      113.23      7.48 o 
  -3   3   5      963.82      942.19     34.58 o 
  -2   3   5      496.83      499.11     16.40 o 
  -1   3   5     1030.37     1000.34     41.07 o 
   0   3   5      465.45      435.55     25.73 o 
   1   3   5     6625.56     7001.17    322.99 o 
   2   3   5       22.80       24.41      1.91 o 
   3   3   5     1800.77     1938.49     52.52 o 
   4   3   5       65.79       49.79      2.46 o 
   5   3   5      530.62      495.03     10.67 o 
   6   3   5        9.24       11.60      1.85 o 
   7   3   5       69.93       67.37      4.12 o 
   8   3   5       14.44       14.58      3.10 o 
   9   3   5       35.84       32.47      3.23 o 
 -10   4   5        8.29       14.13      6.09 o 
  -9   4   5       58.65       59.83      4.97 o 
  -8   4   5       58.73       41.92      4.60 o 
  -7   4   5      524.67      572.76     16.75 o 
  -6   4   5      909.11      844.49     16.93 o 
  -5   4   5      457.93      508.77     16.12 o 
  -4   4   5     2289.35     2405.32     63.82 o 
  -3   4   5      562.66      678.50     29.54 o 
  -2   4   5     1351.39     1449.06     46.32 o 
  -1   4   5      961.91      851.25     34.59 o 
   0   4   5       26.07       13.72      3.08 o 
   1   4   5      617.95      651.37     19.21 o 
   2   4   5       76.70       68.56      3.55 o 
   3   4   5     1088.11     1019.06     28.46 o 
   4   4   5     1376.97     1428.22     27.18 o 
   5   4   5      266.10      258.54      6.35 o 
   6   4   5      252.55      264.13      7.08 o 
   7   4   5      291.55      286.10      9.28 o 
   8   4   5      182.82      166.66      6.39 o 
   9   4   5       42.16       37.89      3.00 o 
 -10   5   5       17.99       25.41      6.74 o 
  -9   5   5       18.67       18.16      4.45 o 
  -8   5   5      171.07      153.14      7.86 o 
  -7   5   5       15.52       39.40      5.00 o 
  -6   5   5     1095.31     1046.19     22.59 o 
  -5   5   5       61.59       52.43      3.26 o 
  -4   5   5      901.99      930.46     30.10 o 
  -3   5   5       73.42       79.37      5.30 o 
  -2   5   5     3005.31     2871.78     79.34 o 
  -1   5   5      578.81      623.77     25.26 o 
   0   5   5     8151.99     8417.63    274.50 o 
   1   5   5     1993.49     1938.90     54.42 o 
   2   5   5      485.29      475.52     10.69 o 
   3   5   5       25.83       17.51      1.73 o 
   4   5   5      100.17      106.36      3.46 o 
   5   5   5      543.24      523.48     11.46 o 
   6   5   5      104.29      101.12      3.87 o 
   7   5   5      189.03      217.79      7.06 o 
   8   5   5       60.06       55.05      3.75 o 
   9   5   5       41.07       46.80      3.22 o 
 -10   6   5        1.57        1.62      5.28 o 
  -9   6   5       37.72       28.79      5.15 o 
  -8   6   5       59.71       59.92      3.84 o 
  -7   6   5      322.28      315.41      9.31 o 
  -6   6   5       28.01       36.08      5.66 o 
  -5   6   5      240.95      232.06      6.56 o 
  -4   6   5      325.01      352.77     13.24 o 
  -3   6   5     2338.51     2308.94     90.44 o 
  -2   6   5      301.99      308.94      9.97 o 
  -1   6   5     1098.64     1276.32     34.69 o 
   0   6   5      194.31      177.66      7.47 o 
   1   6   5      112.06      156.73      6.49 o 
   2   6   5       52.59       60.48      2.75 o 
   3   6   5     1498.68     1569.86     35.90 o 
   4   6   5       65.19       67.94      2.74 o 
   5   6   5     2008.56     2047.76     37.20 o 
   6   6   5       41.16       41.29      2.49 o 
   7   6   5      831.50      903.54     21.79 o 
   8   6   5       16.12       15.82      2.48 o 
   9   6   5       56.99       46.03      4.55 o 
 -10   7   5        5.46       15.34      5.85 o 
  -9   7   5       25.93       27.82      5.18 o 
  -8   7   5      130.16       84.89      4.76 o 
  -7   7   5       41.43       65.12      4.54 o 
  -6   7   5      252.22      282.69      7.66 o 
  -5   7   5      562.18      541.36     11.84 o 
  -4   7   5     1320.54     1473.13     50.58 o 
  -3   7   5       55.06       56.29      3.27 o 
  -2   7   5     1628.77     1452.84     39.72 o 
  -1   7   5      831.79      868.38     29.01 o 
   0   7   5      676.48      598.41     17.48 o 
   1   7   5     2654.54     2539.33     92.10 o 
   2   7   5     2291.93     2259.95     54.58 o 
   3   7   5      315.81      301.15      8.01 o 
   4   7   5      433.06      441.32     10.14 o 
   5   7   5       64.28       51.16      2.54 o 
   6   7   5      317.89      333.04      8.46 o 
   7   7   5      162.02      147.02      5.54 o 
   8   7   5       21.50       20.59      2.58 o 
   9   7   5        5.06        5.03      2.35 o 
 -10   8   5        5.48       -0.89      4.63 o 
  -9   8   5        2.49       10.20      4.12 o 
  -8   8   5      135.17      113.39      5.51 o 
  -7   8   5       24.45       40.22      3.77 o 
  -6   8   5      502.71      600.34     13.20 o 
  -5   8   5      759.27      753.99     15.99 o 
  -4   8   5     1037.41     1035.76     23.11 o 
  -3   8   5       29.97       28.69      2.01 o 
  -2   8   5     1081.88     1127.56     26.30 o 
  -1   8   5     2607.02     3157.63     79.24 o 
   0   8   5     3353.74     4096.93    127.04 o 
   1   8   5     1513.46     1687.95     52.08 o 
   2   8   5      837.58      718.79     17.44 o 
   3   8   5      442.21      454.38      8.99 o 
   4   8   5     1870.96     1836.84     37.06 o 
   5   8   5      698.00      707.81     13.83 o 
   6   8   5      226.07      209.34      8.14 o 
   7   8   5       10.19       11.84      2.33 o 
   8   8   5       13.66       12.67      2.54 o 
  -9   9   5       12.14        5.17      3.82 o 
  -8   9   5       42.00       52.16      3.95 o 
  -7   9   5       26.22       46.01      4.20 o 
  -6   9   5        5.68        4.92      2.43 o 
  -5   9   5      847.22      843.75     19.30 o 
  -4   9   5       88.26       88.52      3.55 o 
  -3   9   5      259.75      273.18      6.69 o 
  -2   9   5      200.32      214.33      5.81 o 
  -1   9   5     1094.85     1256.79     31.04 o 
   0   9   5       86.95       96.09      5.19 o 
   1   9   5      434.11      422.32     16.41 o 
   2   9   5      300.47      281.16      6.87 o 
   3   9   5      897.84      830.23     14.93 o 
   4   9   5      248.25      228.78      6.08 o 
   5   9   5      748.58      729.72     16.67 o 
   6   9   5       67.78       75.49      4.08 o 
   7   9   5       14.79       19.16      2.72 o 
   8   9   5       21.67       22.96      3.31 o 
  -9  10   5       72.65       75.42      9.90 o 
  -8  10   5       68.05       48.49      6.02 o 
  -7  10   5      128.37      133.50      7.20 o 
  -6  10   5      117.91      121.66      5.16 o 
  -5  10   5      232.75      220.50      5.81 o 
  -4  10   5      459.51      498.77     10.84 o 
  -3  10   5      358.83      368.50      7.64 o 
  -2  10   5      245.13      229.32      5.67 o 
  -1  10   5      134.67      180.98      5.57 o 
   0  10   5      184.18      258.88      7.96 o 
   1  10   5       51.60       59.13      7.57 o 
   2  10   5      438.37      365.02      8.38 o 
   3  10   5     1110.99      997.63     18.79 o 
   4  10   5       61.65       45.23      2.87 o 
   5  10   5      114.93      108.77      4.41 o 
   6  10   5      284.43      313.85      8.72 o 
   7  10   5      200.86      229.95      7.66 o 
   8  10   5        8.96       15.52      2.75 o 
  -9  11   5        3.15        3.49      5.28 o 
  -8  11   5       51.25       46.69      4.34 o 
  -7  11   5        2.72       14.35      3.73 o 
  -6  11   5      357.33      386.20     12.18 o 
  -5  11   5      112.11      109.68      3.92 o 
  -4  11   5     1113.08     1054.13     21.46 o 
  -3  11   5      346.55      338.47      7.53 o 
  -2  11   5        8.04       13.79      1.59 o 
  -1  11   5      130.94      119.16      3.93 o 
   0  11   5      235.19      281.66      6.70 o 
   1  11   5      150.17      183.79      5.17 o 
   2  11   5      355.02      310.48      6.82 o 
   3  11   5      104.60       89.96      3.23 o 
   4  11   5      933.14      945.59     21.91 o 
   5  11   5      878.30      868.52     22.14 o 
   6  11   5      150.07      159.72      5.44 o 
   7  11   5       47.66       50.60      3.39 o 
   8  11   5       48.81       45.22      4.95 o 
  -9  12   5        4.73        7.96      5.28 o 
  -8  12   5        3.58       11.86      3.88 o 
  -7  12   5        0.98        2.36      3.11 o 
  -5  12   5       70.61       76.43      3.69 o 
  -4  12   5      105.04      100.79      4.13 o 
  -3  12   5      684.42      594.20     11.38 o 
  -2  12   5      207.32      199.94      5.28 o 
  -1  12   5     1688.23     1712.72     33.07 o 
   0  12   5       19.71       22.80      2.06 o 
   1  12   5      552.34      533.41     15.45 o 
   2  12   5       60.09       63.06      3.14 o 
   3  12   5      176.84      192.40      6.06 o 
   4  12   5       12.82       16.03      2.49 o 
   5  12   5      207.95      197.65      6.66 o 
   6  12   5       24.78       27.36      2.43 o 
   7  12   5       52.66       45.93      3.13 o 
   8  12   5       18.88       13.31      3.08 o 
  -8  13   5       12.40       16.71      2.59 o 
  -7  13   5        2.84        8.09      2.26 o 
  -6  13   5       15.18       18.21      3.09 o 
  -5  13   5      341.61      310.77      8.14 o 
  -4  13   5     1463.29     1355.14     28.12 o 
  -3  13   5      309.85      313.71      7.63 o 
  -2  13   5      613.24      571.59     12.18 o 
  -1  13   5      207.91      217.78      5.18 o 
   0  13   5      801.27      916.57     20.06 o 
   1  13   5      217.83      221.27      7.06 o 
   2  13   5        1.16        5.38      1.91 o 
   3  13   5      168.51      154.53      5.54 o 
   4  13   5      262.56      247.76      7.32 o 
   5  13   5       52.61       45.08      3.26 o 
   6  13   5       28.88       44.55      2.73 o 
   7  13   5        6.62        4.51      2.04 o 
  -8  14   5       22.29       21.51      2.74 o 
  -7  14   5        4.14        8.32      3.08 o 
  -6  14   5      156.90      146.22      6.66 o 
  -5  14   5       24.31       21.98      2.70 o 
  -4  14   5      167.21      176.77      5.33 o 
  -3  14   5       44.90       40.14      2.60 o 
  -2  14   5      104.71      110.41      4.44 o 
  -1  14   5       45.37       59.73      3.05 o 
   0  14   5        8.07       13.48      3.00 o 
   1  14   5      254.13      284.39      8.27 o 
   2  14   5     1197.23     1108.44     26.02 o 
   3  14   5      228.47      222.81      7.15 o 
   4  14   5      262.76      245.85      7.57 o 
   5  14   5       52.29       41.55      3.16 o 
   6  14   5       79.51       62.49      4.28 o 
   7  14   5       16.15       23.62      2.98 o 
  -8  15   5        5.09       10.64      2.26 o 
  -7  15   5       25.30       30.42      3.15 o 
  -6  15   5       41.37       52.82      4.07 o 
  -5  15   5       97.63      119.30      4.99 o 
  -4  15   5       12.09        5.08      2.21 o 
  -3  15   5      717.19      684.87     14.70 o 
  -2  15   5      114.21      113.18      4.70 o 
  -1  15   5      182.48      178.53      6.61 o 
   0  15   5       14.31       13.07      2.95 o 
   1  15   5      269.76      231.07      8.26 o 
   2  15   5      304.69      258.07      8.74 o 
   3  15   5     1183.84     1129.89     29.04 o 
   4  15   5       23.23       24.24      3.45 o 
   5  15   5       49.75       39.37      2.98 o 
   6  15   5       44.41       45.79      3.55 o 
   7  15   5       51.21       68.60      5.76 o 
  -7  16   5        9.06       19.67      2.85 o 
  -6  16   5       45.55       54.95      3.98 o 
  -5  16   5       83.70       87.05      4.38 o 
  -4  16   5      126.72      123.73      4.84 o 
  -3  16   5      347.15      347.37      9.13 o 
  -2  16   5       21.70       27.28      2.96 o 
  -1  16   5      338.06      374.81     11.20 o 
   0  16   5      105.57      110.98      5.44 o 
   1  16   5      228.52      301.23     17.66 o 
   2  16   5      141.85      139.02      7.03 o 
   3  16   5      157.68      157.64      7.42 o 
   4  16   5      119.26      122.44      5.43 o 
   5  16   5      119.17      117.99      5.61 o 
   6  16   5        9.22        6.01      3.65 o 
  -7  17   5       57.18       67.79      4.94 o 
  -6  17   5       48.59       63.46      3.90 o 
  -5  17   5       77.96       67.30      3.77 o 
  -4  17   5      211.67      176.83      5.65 o 
  -3  17   5       66.63       66.24      4.38 o 
  -2  17   5      298.35      329.34     10.19 o 
  -1  17   5       31.70       43.60      4.23 o 
   0  17   5      601.52      724.85     19.35 o 
   1  17   5       77.09       67.23      4.04 o 
   2  17   5       56.66       57.07      5.20 o 
   3  17   5        3.15        2.85      2.84 o 
   4  17   5       87.58       99.16      5.43 o 
   5  17   5        5.88        0.60      2.73 o 
   6  17   5       67.63       62.84      6.49 o 
  -6  18   5       28.48       38.09      3.42 o 
  -5  18   5       79.44       60.89      4.78 o 
  -4  18   5        5.19        8.12      2.28 o 
  -3  18   5       73.23       87.32      4.88 o 
  -2  18   5       93.16      101.76      5.94 o 
  -1  18   5      244.41      240.09      8.51 o 
   0  18   5       26.08       26.73      4.16 o 
   1  18   5      313.20      288.49     11.83 o 
   2  18   5       34.89       35.18      3.56 o 
   3  18   5      194.50      189.63      8.58 o 
   4  18   5        2.53        4.98      5.93 o 
  -6  19   5       38.56       34.76      3.43 o 
  -5  19   5       20.31       20.04      3.80 o 
  -4  19   5       14.29       17.60      2.86 o 
  -3  19   5       47.61       54.96      4.92 o 
  -2  19   5      576.21      552.57     17.07 o 
  -1  19   5       16.00       21.11      8.36 o 
   0  19   5       92.16       93.26      5.81 o 
   1  19   5        3.74        8.18      5.51 o 
   2  19   5      211.92      209.37     11.80 o 
   3  19   5       34.92       40.11      8.40 o 
   4  19   5       44.80       42.74      4.72 o 
  -5  20   5       28.51       29.14      5.36 o 
  -4  20   5       65.63       59.45      5.34 o 
  -3  20   5       25.16       25.93      3.90 o 
  -2  20   5        0.32       -2.87      3.14 o 
  -1  20   5       39.84       45.39      6.19 o 
   0  20   5       32.76       39.75      4.84 o 
   1  20   5       22.45       21.75      4.14 o 
   2  20   5       61.93       71.19      6.82 o 
   3  20   5       30.63       24.23      4.10 o 
  -3  21   5       13.78       16.06      3.22 o 
  -2  21   5       40.55       52.81      5.77 o 
  -1  21   5        6.54        3.61      3.98 o 
   0  21   5       85.24      105.19      6.60 o 
   1  21   5       67.66       86.45      5.90 o 
   2  21   5       63.66       59.61      5.58 o 
  -2  22   5        2.95       -0.81      5.28 o 
  -1  22   5      184.34      168.54     14.04 o 
   0  22   5       11.83       21.68      6.41 o 
   1  22   5      142.24      158.06     12.83 o 
  -3 -21   6        9.17       26.06      6.66 o 
  -2 -21   6       50.65       50.92      4.81 o 
  -1 -21   6       43.17       50.23      4.27 o 
   0 -21   6       19.62       24.76      3.57 o 
   1 -21   6        4.75       10.16      2.85 o 
   2 -21   6        8.60        2.84      4.06 o 
  -5 -20   6       14.11       11.28      2.44 o 
  -4 -20   6       11.17        5.20      2.62 o 
  -3 -20   6        6.26        8.92      2.62 o 
  -2 -20   6        3.12        4.32      3.50 o 
  -1 -20   6       43.15       51.57      4.78 o 
   0 -20   6      137.93      151.30      7.74 o 
   1 -20   6       74.29       80.48      5.70 o 
   2 -20   6       24.21       25.75      3.62 o 
   3 -20   6       65.28       54.77      6.74 o 
  -5 -19   6      116.96      131.60      5.32 o 
  -4 -19   6       61.63       56.91      8.93 o 
  -3 -19   6       85.32       79.87      4.00 o 
  -2 -19   6       72.27       74.51      3.89 o 
  -1 -19   6      183.73      195.97      5.83 o 
   0 -19   6        4.77        1.51      2.28 o 
   1 -19   6       32.40       36.66      3.55 o 
   2 -19   6       14.54       12.95      3.57 o 
   3 -19   6       19.96       21.87      4.14 o 
   4 -19   6       30.48       23.54      5.28 o 
  -6 -18   6       54.38       40.89      3.63 o 
  -5 -18   6       61.06       56.28      3.40 o 
  -4 -18   6      232.46      222.50      8.83 o 
  -3 -18   6       32.54       36.89      2.80 o 
  -2 -18   6       88.59      108.69      5.15 o 
  -1 -18   6       20.82       25.80      4.62 o 
   0 -18   6       47.98       43.93      3.47 o 
   1 -18   6       27.09       44.31      6.07 o 
   2 -18   6      396.27      379.32     10.70 o 
   3 -18   6       12.35        6.09      2.67 o 
   4 -18   6       30.95       32.27      7.47 o 
  -6 -17   6       60.63       62.18      4.01 o 
  -5 -17   6      102.59       94.65      4.15 o 
  -4 -17   6       87.23       75.55      3.24 o 
  -3 -17   6      119.03      109.06      4.17 o 
  -2 -17   6      101.45      103.01      4.48 o 
  -1 -17   6       51.02       49.98      3.65 o 
   0 -17   6      162.56      183.60      6.09 o 
   1 -17   6       61.44       53.56      3.78 o 
   2 -17   6       80.83       89.20      4.62 o 
   3 -17   6       20.97       19.86      3.24 o 
   4 -17   6        1.90        1.69      3.82 o 
   5 -17   6       70.55       59.99     10.72 o 
   6 -17   6       30.11       32.23      3.90 o 
  -7 -16   6       50.09       58.51      3.51 o 
  -6 -16   6        7.49       14.90      1.95 o 
  -5 -16   6      377.24      338.16      8.75 o 
  -4 -16   6       65.40       72.81      3.28 o 
  -3 -16   6      148.67      147.84      4.56 o 
  -2 -16   6       91.57      104.27      4.59 o 
  -1 -16   6      780.39      759.71     22.33 o 
   0 -16   6      165.36      164.92      5.65 o 
   1 -16   6      125.95      115.09      4.80 o 
   2 -16   6       96.55       97.34      5.17 o 
   3 -16   6        6.04        8.96      3.01 o 
   4 -16   6        9.79       17.32      2.67 o 
   5 -16   6       72.23       61.87      5.07 o 
   6 -16   6        3.97        6.92      2.63 o 
  -7 -15   6        2.38        6.67      2.47 o 
  -6 -15   6        6.17        9.78      1.69 o 
  -5 -15   6       42.68       39.61      2.93 o 
  -4 -15   6      172.61      166.63      5.12 o 
  -3 -15   6       69.27       69.17      3.41 o 
  -2 -15   6      341.97      301.50      7.55 o 
  -1 -15   6       50.71       58.94      3.69 o 
   0 -15   6       26.97       36.60      2.93 o 
   1 -15   6       13.50       16.98      2.65 o 
   2 -15   6      122.48      115.20      5.97 o 
   3 -15   6       58.17       50.24      4.54 o 
   4 -15   6      274.78      272.80      8.78 o 
   5 -15   6       55.94       47.84      3.51 o 
   6 -15   6        9.46       21.96      2.54 o 
  -8 -14   6        3.80        5.95      2.98 o 
  -7 -14   6        6.63        3.79      1.96 o 
  -6 -14   6        3.95        3.09      1.55 o 
  -5 -14   6       36.11       41.20      3.00 o 
  -4 -14   6       62.50       78.10      3.15 o 
  -3 -14   6       15.65       13.37      2.07 o 
  -2 -14   6      226.07      200.05      5.82 o 
  -1 -14   6      375.55      369.25     10.05 o 
   0 -14   6      319.93      373.28     10.21 o 
   1 -14   6      165.12      194.00      6.70 o 
   2 -14   6      955.78      918.56     23.16 o 
   3 -14   6      892.91      873.14     21.75 o 
   4 -14   6      323.64      275.30      8.72 o 
   5 -14   6       34.69       40.30      2.89 o 
   6 -14   6       23.26       19.06      3.15 o 
   7 -14   6       11.98       13.13      7.63 o 
  -8 -13   6        5.20        9.04      2.62 o 
  -7 -13   6        4.18        3.53      1.90 o 
  -6 -13   6       27.07       47.11      2.53 o 
  -5 -13   6      657.90      718.45     15.91 o 
  -4 -13   6      253.31      244.03      6.71 o 
  -3 -13   6      213.23      201.48      5.81 o 
  -2 -13   6      166.41      138.55      4.47 o 
  -1 -13   6      139.67      159.09      6.34 o 
   0 -13   6      361.78      387.61     10.43 o 
   1 -13   6      159.70      142.63      5.37 o 
   2 -13   6       19.50       23.18      3.10 o 
   3 -13   6       15.87       10.91      2.80 o 
   4 -13   6       11.66        7.25      2.23 o 
   5 -13   6        3.73        1.74      1.99 o 
   6 -13   6       46.86       46.75      4.30 o 
   7 -13   6        6.96        4.16      2.81 o 
  -8 -12   6       91.10       78.42      4.90 o 
  -7 -12   6       56.00       56.82      3.44 o 
  -6 -12   6      714.51      679.46     13.94 o 
  -5 -12   6       37.04       43.40      2.80 o 
  -4 -12   6      212.74      213.43      4.82 o 
  -3 -12   6      405.39      398.55      9.91 o 
  -2 -12   6     1084.84     1125.76     22.66 o 
  -1 -12   6       76.33       84.00      4.28 o 
   0 -12   6      105.87      114.32      4.99 o 
   1 -12   6      111.14      114.56      4.51 o 
   2 -12   6      413.77      439.21     11.48 o 
   3 -12   6      338.39      305.06      8.30 o 
   4 -12   6      335.74      340.08      9.17 o 
   5 -12   6       19.99       13.48      2.29 o 
   6 -12   6      425.94      395.86     10.90 o 
   7 -12   6       30.97       34.77      5.25 o 
  -9 -11   6       17.58       15.57      3.06 o 
  -8 -11   6       11.49        5.25      2.66 o 
  -7 -11   6        2.28        4.37      2.05 o 
  -6 -11   6        1.25       11.09      8.65 o 
  -5 -11   6      274.11      285.95      7.76 o 
  -4 -11   6       12.66       13.70      1.57 o 
  -3 -11   6        1.92       -0.20      1.46 o 
  -2 -11   6       84.43       90.22      3.24 o 
  -1 -11   6      318.15      271.43      6.38 o 
   0 -11   6       88.94      103.29      4.52 o 
   1 -11   6      466.99      431.87     10.04 o 
   2 -11   6      174.80      137.98      4.63 o 
   3 -11   6      859.14      780.34     17.97 o 
   4 -11   6      406.14      422.13     10.56 o 
   5 -11   6      149.74      111.64      4.58 o 
   6 -11   6       37.75       37.67      4.21 o 
   7 -11   6       39.58       44.86      5.18 o 
   8 -11   6       30.90       29.35      3.90 o 
  -9 -10   6      116.59       94.90      5.11 o 
  -8 -10   6       13.43       12.79      2.76 o 
  -7 -10   6      160.10      151.70      5.42 o 
  -6 -10   6       46.41       53.93      4.35 o 
  -5 -10   6      227.80      210.81      5.95 o 
  -4 -10   6       48.04       44.73      2.03 o 
  -3 -10   6     1201.17     1192.28     26.36 o 
  -2 -10   6      253.95      257.71      6.07 o 
  -1 -10   6      557.92      529.86     12.02 o 
   0 -10   6      131.02      113.61      4.12 o 
   1 -10   6       10.60       13.60      1.80 o 
   2 -10   6      317.45      251.42      6.41 o 
   3 -10   6     1385.68     1348.77     28.56 o 
   4 -10   6       39.08       37.77      3.04 o 
   5 -10   6     1105.70     1108.88     23.62 o 
   6 -10   6      170.97      176.10      5.75 o 
   7 -10   6       78.87      100.38      4.78 o 
   8 -10   6       19.24       27.12      4.38 o 
  -9  -9   6        4.66        0.09      3.09 o 
  -8  -9   6      173.28      163.09      6.92 o 
  -7  -9   6       23.52       15.39      2.32 o 
  -6  -9   6      129.99      145.01      5.31 o 
  -5  -9   6       42.61       46.21      2.66 o 
  -4  -9   6     1171.10     1145.26     23.27 o 
  -3  -9   6       91.48       78.91      2.87 o 
  -2  -9   6      106.92       76.40      2.83 o 
  -1  -9   6       79.98      107.86      7.05 o 
   0  -9   6      111.57      135.38      5.83 o 
   1  -9   6       38.87       46.27      6.49 o 
   2  -9   6      425.09      432.44      9.87 o 
   3  -9   6      121.54      105.32      4.20 o 
   4  -9   6      190.80      180.24      6.02 o 
   5  -9   6      202.64      200.37      6.42 o 
   6  -9   6       68.97       83.37      3.95 o 
   7  -9   6       71.87       71.31      4.21 o 
   8  -9   6        9.30        8.60      2.75 o 
  -9  -8   6       52.52       42.08      4.94 o 
  -8  -8   6       52.46       38.11      4.56 o 
  -7  -8   6       44.05       65.57      4.68 o 
  -6  -8   6      341.42      351.65     11.09 o 
  -5  -8   6      761.82      755.44     16.17 o 
  -4  -8   6       57.46       58.83      2.75 o 
  -3  -8   6      277.57      322.18     10.82 o 
  -2  -8   6      441.76      419.10     10.21 o 
  -1  -8   6     4756.41     4669.47    113.09 o 
   0  -8   6      758.09      782.31     20.12 o 
   1  -8   6     3731.06     3745.43     87.45 o 
   2  -8   6      420.00      334.27      9.12 o 
   3  -8   6      206.28      201.43      6.13 o 
   4  -8   6      243.21      263.20      7.43 o 
   5  -8   6      467.29      464.42     11.46 o 
   6  -8   6       35.70       44.14      3.04 o 
   7  -8   6       57.94       73.04      4.85 o 
   8  -8   6        8.70        4.08      2.55 o 
 -10  -7   6        6.77       11.61      4.63 o 
  -9  -7   6        1.12        0.54      2.81 o 
  -8  -7   6       24.27       47.33      4.91 o 
  -7  -7   6       60.97       71.72      3.85 o 
  -6  -7   6      170.05      191.40      6.32 o 
  -5  -7   6     1061.61     1022.88     21.19 o 
  -4  -7   6      296.66      234.50      6.29 o 
  -3  -7   6      370.62      341.19      9.91 o 
  -2  -7   6      862.14      877.67     23.17 o 
  -1  -7   6     2279.71     2450.43     60.03 o 
   0  -7   6     1189.39     1253.27     35.11 o 
   1  -7   6     1450.77     1500.37     36.90 o 
   2  -7   6      578.39      562.62     15.46 o 
   3  -7   6      754.96      753.06     18.60 o 
   4  -7   6      412.15      437.95     10.50 o 
   5  -7   6      113.83      131.70      4.78 o 
   6  -7   6       97.65      105.08      6.87 o 
   7  -7   6       76.19       86.09      5.31 o 
   8  -7   6       10.80       10.18      3.00 o 
 -10  -6   6       35.23       22.97      5.76 o 
  -9  -6   6        0.04        5.32      3.25 o 
  -8  -6   6       59.82       66.19      4.73 o 
  -7  -6   6       45.25       46.23      4.16 o 
  -6  -6   6      404.41      408.57     10.12 o 
  -5  -6   6       94.45       84.92      3.49 o 
  -4  -6   6      661.05      665.92     18.10 o 
  -3  -6   6       78.35       65.82      3.74 o 
  -2  -6   6      409.84      473.50     10.82 o 
  -1  -6   6      585.71      580.25     13.66 o 
   0  -6   6     3318.13     3620.71     87.09 o 
   1  -6   6     1155.25     1087.96     26.84 o 
   2  -6   6      781.04      830.23     26.22 o 
   3  -6   6      280.38      259.82      8.42 o 
   4  -6   6      344.84      358.60      9.34 o 
   5  -6   6      177.25      160.79      5.23 o 
   6  -6   6      199.70      167.29      5.57 o 
   7  -6   6       28.94       35.49      3.77 o 
   8  -6   6      273.83      279.31     14.90 o 
   9  -6   6        1.42        0.08      3.57 o 
 -10  -5   6        6.88        3.90      4.63 o 
  -9  -5   6       40.48       40.16      4.48 o 
  -8  -5   6       39.52       51.69      4.40 o 
  -7  -5   6       34.67       33.93      3.75 o 
  -6  -5   6       68.97       69.38      3.43 o 
  -5  -5   6      229.54      218.52      6.10 o 
  -4  -5   6       84.12       81.42      4.27 o 
  -3  -5   6       15.98       20.49      2.43 o 
  -2  -5   6     2546.46     2407.80     53.08 o 
  -1  -5   6     1278.58     1101.57     41.98 o 
   0  -5   6     1975.08     2110.27     68.16 o 
   1  -5   6     3071.12     2721.74     86.91 o 
   2  -5   6     1479.16     1320.88     37.65 o 
   3  -5   6       72.07       77.03      4.11 o 
   4  -5   6      194.31      173.02      6.01 o 
   5  -5   6      101.89      107.23      4.36 o 
   6  -5   6       96.21      102.94      4.66 o 
   7  -5   6       32.06       36.76      3.81 o 
   8  -5   6       50.24       59.37      4.90 o 
   9  -5   6        4.54        5.37      1.97 o 
 -10  -4   6       20.69       16.40      5.44 o 
  -9  -4   6       28.49       26.72      4.16 o 
  -8  -4   6       49.14       66.18      4.87 o 
  -7  -4   6      411.01      406.65     11.65 o 
  -6  -4   6      448.52      440.95     11.36 o 
  -5  -4   6      431.41      431.73     14.99 o 
  -4  -4   6      196.60      184.24      8.95 o 
  -3  -4   6      289.60      308.54     10.25 o 
  -2  -4   6       61.97       71.95      3.75 o 
  -1  -4   6      253.55      243.21     15.45 o 
   0  -4   6     1029.46     1051.58     34.61 o 
   1  -4   6     3024.65     2987.52    111.02 o 
   2  -4   6      406.96      394.86     12.11 o 
   3  -4   6     3639.65     3485.36    102.59 o 
   4  -4   6      331.81      351.24      9.10 o 
   5  -4   6     1688.01     1569.16     36.79 o 
   6  -4   6      203.91      205.15      7.67 o 
   7  -4   6      227.76      318.18     16.43 o 
   8  -4   6       35.34       39.46      4.20 o 
   9  -4   6       51.72       41.57      4.30 o 
 -10  -3   6       27.95       33.77      6.49 o 
  -9  -3   6       73.92       73.68      5.78 o 
  -8  -3   6      403.34      466.99     13.68 o 
  -7  -3   6        9.86        7.02      2.74 o 
  -6  -3   6      194.12      185.13      6.99 o 
  -5  -3   6      133.76      150.25      7.19 o 
  -4  -3   6      565.93      477.08     15.99 o 
  -3  -3   6      149.79      142.51      5.74 o 
  -2  -3   6      173.72      175.91      6.73 o 
   0  -3   6     6810.13     7425.72    204.79 o 
   1  -3   6      106.30      111.46      8.52 o 
   2  -3   6     1930.08     1779.48     58.69 o 
   3  -3   6      700.10      666.68     21.77 o 
   4  -3   6      177.44      165.98      5.66 o 
   5  -3   6      274.95      272.47      8.08 o 
   6  -3   6        6.55       11.33      2.38 o 
   7  -3   6      211.85      217.87      9.02 o 
   8  -3   6       41.15       47.46      5.97 o 
   9  -3   6       20.34       18.43      3.49 o 
 -10  -2   6       10.58       15.23      4.23 o 
  -9  -2   6      245.58      211.45      9.32 o 
  -8  -2   6       93.20       78.91     10.72 o 
  -7  -2   6      388.52      519.46     25.61 o 
  -6  -2   6       69.04       72.77      9.30 o 
  -5  -2   6      665.89      732.79     22.02 o 
  -4  -2   6       58.88       78.57      5.13 o 
  -3  -2   6     2388.55     2337.19     76.16 o 
  -2  -2   6     3206.22     3167.78    106.77 o 
  -1  -2   6     4694.24     4840.46    158.50 o 
   0  -2   6      746.49      778.06     45.54 o 
   1  -2   6     1489.40     1542.11     66.42 o 
   2  -2   6      306.03      283.93     10.32 o 
   3  -2   6     2569.59     2431.13     94.46 o 
   4  -2   6        4.28        3.31      1.48 o 
   5  -2   6      842.69      888.58     21.97 o 
   6  -2   6      167.72      171.77      6.29 o 
   7  -2   6      171.62      226.53      8.91 o 
   8  -2   6       37.21       45.52      4.36 o 
   9  -2   6       24.14       18.95      3.94 o 
 -10  -1   6       14.66       10.04      3.97 o 
  -9  -1   6      257.44      225.59      9.85 o 
  -8  -1   6       12.46       33.44      3.86 o 
  -7  -1   6       28.89       36.55      3.69 o 
  -6  -1   6       71.47       72.42      4.23 o 
  -5  -1   6      253.66      231.30      8.31 o 
  -4  -1   6      763.78      526.85     18.84 o 
  -3  -1   6      270.10      276.43     19.97 o 
  -2  -1   6      769.85      681.78     28.84 o 
  -1  -1   6     3325.76     3619.80    118.98 o 
   0  -1   6     2717.10     2894.11    113.37 o 
   1  -1   6     4280.04     4206.87    115.55 o 
   2  -1   6      409.40      379.06     10.42 o 
   3  -1   6     1046.42     1002.68     31.15 o 
   4  -1   6      188.33      197.00      5.10 o 
   5  -1   6      319.42      297.65      7.27 o 
   6  -1   6      138.19      147.71      5.07 o 
   7  -1   6       25.28       26.57      4.19 o 
   8  -1   6       37.35       33.87      6.41 o 
   9  -1   6        6.32        3.01      2.34 o 
 -10   0   6       11.64        4.07      3.80 o 
  -9   0   6       41.94       45.56      5.04 o 
  -8   0   6       72.84       94.09      5.62 o 
  -7   0   6       22.07       11.83      2.93 o 
  -6   0   6      173.34      162.17      5.82 o 
  -5   0   6        0.80       -0.04      1.95 o 
  -4   0   6     2141.45     2110.33     67.25 o 
  -3   0   6       32.79       34.83      6.25 o 
  -2   0   6     2053.02     1763.93     57.73 o 
  -1   0   6     1244.03     1410.03     39.78 o 
   0   0   6     6216.93     6478.63    255.11 o 
   1   0   6     7494.02     6734.35    186.36 o 
   2   0   6     7349.23     6563.95    177.47 o 
   3   0   6     1574.73     1482.08     41.19 o 
   4   0   6     1714.15     1665.34     35.14 o 
   5   0   6        0.33       -0.98      1.52 o 
   6   0   6      289.20      267.40      7.12 o 
   7   0   6       88.84       78.47      6.86 o 
   8   0   6        0.56        3.63      2.75 o 
   9   0   6        1.70        1.45      1.96 o 
 -10   1   6       16.03       18.18      4.31 o 
  -9   1   6      258.67      246.02     13.63 o 
  -8   1   6       12.57       38.92      5.27 o 
  -7   1   6       19.58       28.14      2.98 o 
  -6   1   6       68.27       71.57      4.02 o 
  -5   1   6      230.05      218.15      8.30 o 
  -4   1   6      746.46      527.23     18.90 o 
  -3   1   6      295.48      301.83     12.71 o 
  -2   1   6      763.95      714.63     23.62 o 
  -1   1   6     3445.60     3723.98    196.11 o 
   0   1   6     2687.56     2830.24    113.46 o 
   1   1   6     4081.26     4094.72    132.36 o 
   2   1   6      310.21      299.31     10.17 o 
   3   1   6      947.73      927.26     27.09 o 
   4   1   6      148.66      161.62      4.63 o 
   5   1   6      278.76      251.43      7.03 o 
   6   1   6      122.39      128.99      4.59 o 
   7   1   6       23.48       26.18      4.01 o 
   8   1   6       36.30       38.07      4.10 o 
   9   1   6        8.38       10.81      2.20 o 
 -10   2   6       10.31       13.70      4.08 o 
  -9   2   6      252.39      218.10     11.06 o 
  -8   2   6       94.92       77.29     10.80 o 
  -7   2   6      374.68      501.32     15.20 o 
  -6   2   6       80.93      116.72     15.63 o 
  -5   2   6      738.49      805.05     22.27 o 
  -4   2   6       39.60       55.68      4.71 o 
  -3   2   6     2637.36     2702.38     94.35 o 
  -2   2   6     3282.46     3413.06    107.11 o 
  -1   2   6     4957.72     4945.98    158.71 o 
   0   2   6      734.11      772.99     39.50 o 
   1   2   6     1714.94     1773.52     54.25 o 
   2   2   6      309.81      286.92      8.93 o 
   3   2   6     2686.75     2502.35     67.95 o 
   4   2   6        4.86        7.05      1.38 o 
   5   2   6      874.90      925.28     19.93 o 
   6   2   6      159.60      160.05      5.13 o 
   7   2   6      177.67      220.05      7.69 o 
   8   2   6       34.95       39.20      4.22 o 
   9   2   6       24.42       22.08      2.81 o 
 -10   3   6       30.19       33.93      7.47 o 
  -9   3   6       72.49       89.56     14.33 o 
  -8   3   6      425.71      464.89     15.16 o 
  -7   3   6       10.65        0.81      2.24 o 
  -6   3   6      219.55      209.09      5.30 o 
  -5   3   6      129.14      146.33      6.84 o 
  -4   3   6      454.69      379.26     16.58 o 
  -3   3   6      148.34      144.93      6.39 o 
   0   3   6     6719.38     7376.17    205.03 o 
   2   3   6     2096.52     1912.40     51.10 o 
   3   3   6      708.90      674.45     17.18 o 
   4   3   6      205.91      194.56      4.89 o 
   5   3   6      294.45      282.14      6.91 o 
   6   3   6        3.42        5.27      1.92 o 
   7   3   6      218.47      216.69      7.61 o 
   8   3   6       42.66       43.73      3.80 o 
   9   3   6       22.14       20.39      3.86 o 
 -10   4   6       21.06        9.82      5.76 o 
  -9   4   6       24.44       23.51      4.75 o 
  -8   4   6       52.68       69.51      5.50 o 
  -7   4   6      383.24      363.94      9.95 o 
  -6   4   6      408.87      417.02      8.68 o 
  -5   4   6      407.54      406.29     10.51 o 
  -4   4   6      219.12      219.66      7.39 o 
  -3   4   6      231.80      269.96     10.97 o 
  -2   4   6       60.76       69.14      3.96 o 
  -1   4   6      258.99      258.20     11.82 o 
   0   4   6     1062.60     1044.19     34.64 o 
   1   4   6     2753.82     2737.61     78.88 o 
   2   4   6      377.54      381.05     11.75 o 
   3   4   6     3499.35     3282.87     72.34 o 
   4   4   6      289.81      316.59      7.59 o 
   5   4   6     1668.53     1553.44     31.20 o 
   6   4   6      193.50      195.93      5.82 o 
   7   4   6      211.97      287.49     11.16 o 
   8   4   6       35.78       37.41      3.46 o 
   9   4   6       53.51       46.63      6.78 o 
 -10   5   6        7.98       11.28      5.93 o 
  -9   5   6       40.10       37.73      7.11 o 
  -8   5   6       34.00       40.10      4.50 o 
  -7   5   6       31.62       37.33      2.92 o 
  -6   5   6       71.99       73.96      3.97 o 
  -5   5   6      224.59      217.77      7.55 o 
  -4   5   6       83.22       92.54     10.87 o 
  -3   5   6       14.71       16.74      2.51 o 
  -2   5   6     2497.80     2381.75     66.57 o 
  -1   5   6     1356.67     1270.83     30.02 o 
   0   5   6     1970.04     2075.76     68.16 o 
   1   5   6     3096.78     2794.13     68.24 o 
   2   5   6     1442.48     1337.03     37.04 o 
   3   5   6      108.67      109.72      3.59 o 
   4   5   6      231.27      200.40      4.79 o 
   5   5   6       75.92       77.09      3.56 o 
   6   5   6      105.48      118.18      3.99 o 
   7   5   6       28.27       40.32      3.12 o 
   8   5   6       52.58       64.75      8.20 o 
   9   5   6        5.35        1.46      2.44 o 
 -10   6   6       34.78       27.85      6.90 o 
  -9   6   6        0.03       -3.15      5.12 o 
  -8   6   6       57.55       61.14      6.19 o 
  -7   6   6       41.40       47.45      3.47 o 
  -6   6   6      384.84      401.24      8.84 o 
  -5   6   6       95.43       96.09      4.29 o 
  -4   6   6      574.59      615.60     22.42 o 
  -3   6   6       80.46       67.72      4.64 o 
  -2   6   6      370.92      423.17     13.68 o 
  -1   6   6      614.14      600.98     15.53 o 
   0   6   6     3233.28     3560.34     98.69 o 
   1   6   6     1096.26     1089.13     30.61 o 
   2   6   6      727.93      761.72     20.39 o 
   3   6   6      266.94      249.46      6.80 o 
   4   6   6      391.17      394.68      8.19 o 
   5   6   6      162.31      150.79      4.68 o 
   6   6   6      205.16      172.15      5.01 o 
   7   6   6       25.19       32.64      2.94 o 
   8   6   6      267.85      274.28      8.65 o 
 -10   7   6        6.01        3.98      5.44 o 
  -9   7   6        1.89        4.79      6.09 o 
  -8   7   6       22.29       41.10      4.02 o 
  -7   7   6       58.30       76.45      4.74 o 
  -6   7   6      171.70      189.87      5.44 o 
  -5   7   6      999.43      972.49     20.55 o 
  -4   7   6      291.04      226.62      8.46 o 
  -3   7   6      334.28      310.60     10.61 o 
  -2   7   6      950.64      974.36     26.50 o 
  -1   7   6     2267.83     2466.13     60.90 o 
   0   7   6     1172.96     1243.81     35.26 o 
   1   7   6     1445.73     1532.64     42.17 o 
   2   7   6      514.59      498.52     12.66 o 
   3   7   6      759.68      750.07     14.80 o 
   4   7   6      395.16      419.84      9.72 o 
   5   7   6      101.58      114.49      4.16 o 
   6   7   6       95.18      102.16      5.39 o 
   7   7   6       90.46       93.68      4.31 o 
   8   7   6       10.34        7.18      2.14 o 
 -10   8   6       17.07       25.17      6.01 o 
  -9   8   6       49.02       44.00      8.52 o 
  -8   8   6       52.92       45.68      6.45 o 
  -7   8   6       40.74       70.91      4.71 o 
  -6   8   6      347.75      385.24      9.04 o 
  -5   8   6      773.28      740.23     16.01 o 
  -4   8   6       68.37       61.14      3.31 o 
  -3   8   6      397.41      426.86      9.73 o 
  -2   8   6      425.06      418.74     13.14 o 
  -1   8   6     4729.99     4651.10    114.52 o 
   0   8   6      727.47      773.82     25.97 o 
   1   8   6     3577.47     3556.35    100.01 o 
   2   8   6      378.17      301.46      7.59 o 
   3   8   6      217.47      224.54      5.32 o 
   4   8   6      261.73      272.66      6.84 o 
   5   8   6      462.49      460.73      9.77 o 
   6   8   6       38.42       47.08      3.34 o 
   7   8   6       67.71       78.78      3.88 o 
   8   8   6       10.38        7.35      2.52 o 
  -9   9   6        4.76        8.85      5.85 o 
  -8   9   6      198.20      180.75      7.28 o 
  -7   9   6       22.98       21.95      3.44 o 
  -6   9   6      130.33      141.83      5.17 o 
  -5   9   6       46.07       48.27      3.04 o 
  -4   9   6     1246.81     1206.52     23.89 o 
  -3   9   6       96.74       81.60      2.85 o 
  -2   9   6       70.21       46.10      3.69 o 
  -1   9   6       86.72      123.76     11.50 o 
   0   9   6      160.51      178.08      6.59 o 
   1   9   6       37.60       43.29      3.17 o 
   2   9   6      418.86      422.32      9.26 o 
   3   9   6      120.64      102.05      3.46 o 
   4   9   6      212.66      203.99      5.95 o 
   5   9   6      231.56      214.66      5.45 o 
   6   9   6       79.92       92.86      3.65 o 
   7   9   6       85.83       84.92      4.31 o 
   8   9   6        5.80        5.38      2.29 o 
  -9  10   6      106.80       78.83     10.23 o 
  -8  10   6       14.05       13.69      2.74 o 
  -7  10   6      147.16      142.46      8.45 o 
  -6  10   6       42.01       64.57      7.23 o 
  -5  10   6      232.22      209.52      6.10 o 
  -4  10   6       53.45       51.05      2.93 o 
  -3  10   6     1261.45     1225.85     22.14 o 
  -2  10   6      239.03      229.52      6.51 o 
  -1  10   6      580.76      552.94     12.51 o 
   0  10   6      111.96      105.91      4.31 o 
   1  10   6       18.63       23.26      1.93 o 
   2  10   6      283.67      225.73      5.85 o 
   3  10   6     1318.69     1270.44     26.60 o 
   4  10   6       56.98       59.39      3.24 o 
   5  10   6     1025.82     1019.08     20.16 o 
   6  10   6      176.18      188.01      5.30 o 
   7  10   6       87.70      110.20      4.74 o 
   8  10   6       19.67       25.82      4.14 o 
  -9  11   6       18.44       12.99      5.68 o 
  -8  11   6       12.72        8.79      2.34 o 
  -7  11   6        1.06        0.92      2.34 o 
  -5  11   6      330.12      312.11      7.29 o 
  -4  11   6       17.29       22.02      2.72 o 
  -3  11   6        7.40        6.00      1.58 o 
  -2  11   6       89.72       87.87      3.26 o 
  -1  11   6      334.87      284.66      6.87 o 
   0  11   6       83.82      103.89      3.73 o 
   1  11   6      444.54      409.89      9.98 o 
   2  11   6      169.50      131.29      4.18 o 
   3  11   6      822.61      777.96     19.87 o 
   4  11   6      382.35      388.81     10.24 o 
   5  11   6      131.18       97.10      3.93 o 
   6  11   6       34.46       38.46      2.70 o 
   7  11   6       44.04       46.02      3.11 o 
   8  11   6       30.31       29.96      3.90 o 
  -9  12   6       12.49        8.77      5.28 o 
  -8  12   6       83.28       73.32      4.49 o 
  -7  12   6       54.19       58.05      4.21 o 
  -6  12   6      697.28      671.61     17.36 o 
  -5  12   6       39.65       44.21      2.99 o 
  -4  12   6      186.23      175.56      5.58 o 
  -3  12   6      399.44      392.52      8.59 o 
  -2  12   6     1046.50     1062.68     20.30 o 
  -1  12   6       87.88      100.36      8.71 o 
   0  12   6       99.82      118.70      3.87 o 
   1  12   6      105.31      112.47      4.07 o 
   2  12   6      410.82      440.29     10.39 o 
   3  12   6      314.45      273.10      8.18 o 
   4  12   6      320.27      329.34      9.80 o 
   5  12   6       18.52       15.19      2.04 o 
   6  12   6      432.25      395.45      9.75 o 
   7  12   6       29.75       25.39      2.84 o 
  -8  13   6        3.94        4.74      2.21 o 
  -7  13   6        8.94        8.55      2.74 o 
  -6  13   6       29.13       50.54      4.51 o 
  -5  13   6      606.26      653.51     14.72 o 
  -4  13   6      235.53      229.53      7.80 o 
  -3  13   6      183.43      163.38      5.15 o 
  -2  13   6      160.82      138.11      4.45 o 
  -1  13   6      176.19      204.40      5.53 o 
   0  13   6      364.85      392.53      9.88 o 
   1  13   6      127.45      116.41      4.83 o 
   2  13   6       15.92       20.82      2.20 o 
   3  13   6       15.18       14.35      2.66 o 
   4  13   6       12.88       12.28      2.50 o 
   5  13   6        4.77        0.46      1.80 o 
   6  13   6       46.45       46.74      3.23 o 
   7  13   6        5.63        3.57      2.47 o 
  -8  14   6        3.96        6.66      2.48 o 
  -7  14   6        3.81        3.89      2.45 o 
  -6  14   6        5.41        5.59      3.50 o 
  -5  14   6       33.16       39.11      2.97 o 
  -4  14   6       56.31       64.69      3.50 o 
  -3  14   6       18.54       14.08      2.04 o 
  -2  14   6      227.61      209.09      5.52 o 
  -1  14   6      365.63      355.28      9.17 o 
   0  14   6      318.03      376.35     14.18 o 
   1  14   6      189.11      218.55      7.66 o 
   2  14   6      947.26      876.72     23.43 o 
   3  14   6      894.39      837.30     22.13 o 
   4  14   6      298.10      270.15      9.67 o 
   5  14   6       34.72       36.59      2.51 o 
   6  14   6       16.99       16.50      3.37 o 
   7  14   6       15.48       17.87      3.00 o 
  -8  15   6       60.85       50.09      7.06 o 
  -7  15   6        2.64        5.04      2.63 o 
  -6  15   6        3.19        8.13      2.78 o 
  -5  15   6       41.71       36.27      3.02 o 
  -4  15   6      188.48      173.11      5.63 o 
  -3  15   6       66.10       62.49      3.17 o 
  -2  15   6      318.90      276.04      7.99 o 
  -1  15   6       48.16       57.44      3.59 o 
   0  15   6       29.18       42.69      3.72 o 
   1  15   6       10.36       19.63      4.33 o 
   2  15   6      153.21      147.60      6.07 o 
   3  15   6       71.27       78.21      5.25 o 
   4  15   6      302.96      288.80      9.82 o 
   5  15   6       50.55       45.28      2.89 o 
   6  15   6       11.64       25.90      4.63 o 
  -7  16   6       51.27       59.82      4.19 o 
  -6  16   6       10.53       16.97      3.34 o 
  -5  16   6      365.96      326.75      9.57 o 
  -4  16   6       54.78       59.01      3.53 o 
  -3  16   6      150.94      151.88      5.40 o 
  -2  16   6       75.21       83.89      4.59 o 
  -1  16   6      764.77      766.95     33.64 o 
   0  16   6      150.34      160.63      6.58 o 
   1  16   6      123.29      118.18      6.95 o 
   2  16   6       73.53       66.89      5.19 o 
   3  16   6        7.95       11.92      3.10 o 
   4  16   6        7.31       14.28      3.37 o 
   5  16   6       75.17       64.47      5.02 o 
  -7  17   6       40.17       64.78     10.39 o 
  -6  17   6       62.74       66.29      3.91 o 
  -5  17   6      100.84       85.49      5.85 o 
  -4  17   6       78.68       69.40      3.59 o 
  -3  17   6      128.16      121.19      5.12 o 
  -2  17   6      104.47       98.49      5.25 o 
  -1  17   6       45.50       46.26      5.24 o 
   0  17   6      170.77      198.01      7.50 o 
   1  17   6       66.02       52.86      3.71 o 
   2  17   6       76.01       95.72      5.95 o 
   3  17   6       20.76       27.91      3.60 o 
   4  17   6        1.85       -0.89      4.22 o 
   5  17   6       76.84       58.37      6.33 o 
  -6  18   6       51.55       34.36      3.22 o 
  -5  18   6       61.64       62.51      4.75 o 
  -4  18   6      232.45      218.86      7.18 o 
  -3  18   6       29.25       38.50      3.49 o 
  -2  18   6       89.42       93.70      5.83 o 
  -1  18   6       23.10       28.34      8.13 o 
   0  18   6       32.75       34.06      4.23 o 
   1  18   6       27.63       57.68     17.49 o 
   2  18   6      388.51      366.30     11.37 o 
   3  18   6       14.26       11.98      4.17 o 
   4  18   6       29.51       29.96      5.60 o 
  -5  19   6      110.38      112.60      5.92 o 
  -4  19   6       60.65       55.22      3.86 o 
  -3  19   6       90.53       88.97      5.99 o 
  -2  19   6       71.79       58.85      5.34 o 
  -1  19   6      153.95      147.22      8.61 o 
   0  19   6        5.83        5.65      2.69 o 
   1  19   6       45.71       61.95      5.66 o 
   2  19   6       14.83       13.63      4.40 o 
   3  19   6       13.08        9.47      3.89 o 
   4  19   6       28.59       26.38      4.71 o 
  -4  20   6       11.72        3.41      4.95 o 
  -3  20   6        5.06        9.66      3.40 o 
  -2  20   6        2.44        8.14      4.27 o 
  -1  20   6       40.44       44.59      6.22 o 
   0  20   6      132.88      145.79      8.17 o 
   1  20   6       83.94       90.73      6.28 o 
   2  20   6       21.35       25.14      4.54 o 
   3  20   6       67.96       72.71      5.72 o 
  -3  21   6       11.03        7.44      4.18 o 
  -2  21   6       47.38       50.12      5.64 o 
  -1  21   6       39.29       46.20      5.80 o 
   0  21   6       18.53       35.36      5.27 o 
   1  21   6        7.00       23.44      4.32 o 
   2  21   6       10.73       14.21      5.36 o 
  -2  22   6       30.99       28.50      5.52 o 
  -1  22   6      106.26       98.88     10.39 o 
   0  22   6       13.41       14.21      5.60 o 
  -3 -21   7       16.00        3.73      4.55 o 
  -2 -21   7       16.75       21.36      3.73 o 
  -1 -21   7       78.81       76.29      6.13 o 
   0 -21   7       88.54       88.96      9.17 o 
   1 -21   7      105.90      115.28      9.99 o 
  -4 -20   7        7.06        4.56      2.22 o 
  -3 -20   7        1.61        0.46      2.19 o 
  -2 -20   7       56.74       65.63      5.64 o 
  -1 -20   7       60.27       69.77      5.31 o 
   0 -20   7      374.73      416.36     15.15 o 
   1 -20   7      162.28      174.44      7.82 o 
   2 -20   7      180.98      164.08      7.35 o 
  -5 -19   7       10.41       12.10      1.92 o 
  -4 -19   7       29.27       20.68      2.80 o 
  -3 -19   7       16.90       18.18      3.27 o 
  -2 -19   7       82.38      109.80      5.50 o 
  -1 -19   7       23.49       27.48      3.11 o 
   0 -19   7       42.14       47.07      3.67 o 
   1 -19   7       53.60       62.55      7.07 o 
   2 -19   7       51.42       52.30      4.59 o 
   3 -19   7       67.05       54.90      5.25 o 
  -6 -18   7       10.52       12.58      3.17 o 
  -5 -18   7        6.70        4.12      2.19 o 
  -4 -18   7       25.75       20.05      4.22 o 
  -3 -18   7      258.25      247.00      7.02 o 
  -2 -18   7       33.47       22.08      3.33 o 
  -1 -18   7      482.86      448.32     11.62 o 
   0 -18   7        2.40        2.19      2.32 o 
   1 -18   7      178.36      159.98      9.47 o 
   2 -18   7        7.40       11.77      2.79 o 
   3 -18   7       59.67       59.72      5.97 o 
   4 -18   7       32.91       20.30      3.66 o 
  -6 -17   7       38.83       40.08      3.23 o 
  -5 -17   7       50.01       45.92      2.97 o 
  -4 -17   7      144.75      145.30      4.40 o 
  -3 -17   7       22.28       27.45      2.57 o 
  -2 -17   7      217.78      208.06      6.65 o 
  -1 -17   7       32.43       37.55      3.03 o 
   0 -17   7      185.78      221.23      6.68 o 
   1 -17   7       54.24       45.17      3.50 o 
   2 -17   7       11.41        8.44      2.48 o 
   3 -17   7        7.69       11.44      2.54 o 
   4 -17   7       24.51       20.01      5.20 o 
  -7 -16   7        1.13        4.40      2.07 o 
  -6 -16   7      149.89      133.40      6.04 o 
  -5 -16   7       58.09       57.63      3.76 o 
  -4 -16   7      189.21      188.83      5.19 o 
  -3 -16   7       96.33       89.24      3.72 o 
  -2 -16   7      201.30      230.86      7.00 o 
  -1 -16   7       38.97       53.64      3.60 o 
   0 -16   7       10.89        9.22      2.39 o 
   1 -16   7       46.32       53.73      3.47 o 
   2 -16   7      127.18      111.00      5.23 o 
   3 -16   7      103.27       99.72      5.86 o 
   4 -16   7       65.79       59.38      7.26 o 
   5 -16   7        1.01        5.13      3.30 o 
   6 -16   7       45.00       43.35      4.87 o 
  -7 -15   7       51.43       52.89      3.50 o 
  -6 -15   7       36.14       46.70      2.74 o 
  -5 -15   7      173.17      209.19      6.24 o 
  -4 -15   7       46.31       55.39      2.95 o 
  -3 -15   7      737.89      728.53     14.86 o 
  -2 -15   7       44.39       44.87      2.55 o 
  -1 -15   7       99.06       89.01      4.07 o 
   0 -15   7       95.77       89.57      3.87 o 
   1 -15   7      267.06      269.05      7.62 o 
   2 -15   7      263.49      233.40      8.27 o 
   3 -15   7      310.76      296.29     10.83 o 
   4 -15   7       18.86       10.45      2.67 o 
   5 -15   7       63.26       54.69      3.67 o 
   6 -15   7       18.65       26.21      2.82 o 
  -8 -14   7       23.53       22.73      4.95 o 
  -7 -14   7        0.54        3.26      2.09 o 
  -6 -14   7       18.47       21.57      2.25 o 
  -5 -14   7       42.45       52.70      3.20 o 
  -4 -14   7      103.04       86.21      3.57 o 
  -3 -14   7      132.75      129.16      4.16 o 
  -2 -14   7     1295.12     1199.44     22.07 o 
  -1 -14   7      411.16      380.51     11.07 o 
   0 -14   7      464.44      469.67     10.55 o 
   1 -14   7      188.63      193.02      6.92 o 
   2 -14   7     1607.66     1532.75     36.28 o 
   3 -14   7      540.82      543.10     16.84 o 
   4 -14   7      204.15      204.39      6.99 o 
   5 -14   7       16.49       12.68      2.21 o 
   6 -14   7       49.76       38.94      3.15 o 
  -8 -13   7       16.08       11.97      3.24 o 
  -7 -13   7       60.03       65.90      3.83 o 
  -6 -13   7       77.11       92.11      3.70 o 
  -5 -13   7       23.45       19.75      2.47 o 
  -4 -13   7      841.93      784.52     16.60 o 
  -3 -13   7        8.96        8.44      1.76 o 
  -2 -13   7      198.43      192.35      4.92 o 
  -1 -13   7       12.10       16.55      2.21 o 
   0 -13   7      384.09      487.58     11.64 o 
   1 -13   7        2.00       12.17      2.09 o 
   2 -13   7      394.69      389.57     11.28 o 
   3 -13   7       94.73       97.60      6.08 o 
   4 -13   7      132.04      122.08      5.63 o 
   5 -13   7      133.57      104.12      4.59 o 
   6 -13   7       25.25       23.47      4.88 o 
   7 -13   7       30.21       36.07      3.70 o 
  -8 -12   7        3.98       10.20      2.64 o 
  -7 -12   7       42.45       37.54      2.87 o 
  -5 -12   7     2003.91     1965.92     44.91 o 
  -4 -12   7      425.05      404.96      8.51 o 
  -3 -12   7      231.16      247.05      6.08 o 
  -2 -12   7       91.34       80.87      3.09 o 
  -1 -12   7      232.63      235.59      6.24 o 
   0 -12   7      242.02      310.75      7.83 o 
   1 -12   7       69.88       89.19      3.66 o 
   2 -12   7      222.01      223.85      7.07 o 
   3 -12   7      404.29      389.34     11.39 o 
   4 -12   7       26.35       20.94      2.63 o 
   5 -12   7      151.49      123.72      4.90 o 
   6 -12   7       10.21       12.78      3.51 o 
   7 -12   7        0.63        3.94      1.97 o 
  -8 -11   7       53.85       55.13      3.80 o 
  -7 -11   7       10.70       11.34      2.26 o 
  -6 -11   7      222.40      225.63      6.23 o 
  -5 -11   7       19.72       20.20      2.39 o 
  -4 -11   7      702.80      658.30     12.68 o 
  -3 -11   7       28.76       33.47      2.08 o 
  -2 -11   7       86.89       86.53      3.16 o 
  -1 -11   7      117.39      129.37      5.74 o 
   0 -11   7       13.24       16.51      2.62 o 
   1 -11   7       40.83       46.48      2.68 o 
   2 -11   7       69.19       64.06      3.71 o 
   3 -11   7     1307.66     1206.91     26.79 o 
   4 -11   7       45.69       63.30      3.71 o 
   5 -11   7      166.13      165.30      5.47 o 
   6 -11   7      126.36      118.73      4.45 o 
   7 -11   7       47.51       57.33      3.09 o 
   8 -11   7       30.39       23.71      4.06 o 
  -9 -10   7       14.42       19.23      3.67 o 
  -8 -10   7       18.20       19.03      2.94 o 
  -7 -10   7       11.72        6.96      2.02 o 
  -6 -10   7      121.67      127.68      4.32 o 
  -5 -10   7        1.94        5.52      1.88 o 
  -4 -10   7      122.28       90.17      3.09 o 
  -3 -10   7      459.90      451.94      9.52 o 
  -2 -10   7      363.85      296.16      6.76 o 
  -1 -10   7       32.97       34.18      2.61 o 
   0 -10   7      695.16      616.32     14.65 o 
   1 -10   7       63.30       73.75      3.18 o 
   2 -10   7      893.18      887.16     21.40 o 
   3 -10   7      366.84      364.98      9.90 o 
   4 -10   7     1306.58     1275.87     27.31 o 
   5 -10   7       72.52       85.74      4.17 o 
   6 -10   7      125.89      125.41      6.36 o 
   7 -10   7        1.66        9.68      2.45 o 
   8 -10   7       17.12       23.45      2.77 o 
  -9  -9   7       15.03       14.02      4.55 o 
  -8  -9   7       16.02       22.71      3.06 o 
  -7  -9   7      319.94      297.48      8.51 o 
  -6  -9   7       38.12       40.20      3.00 o 
  -5  -9   7      590.22      616.83     14.86 o 
  -4  -9   7      226.46      248.73      5.54 o 
  -3  -9   7      783.52      726.59     13.24 o 
  -2  -9   7      428.71      422.03      8.63 o 
  -1  -9   7      587.36      586.49     12.72 o 
   0  -9   7       63.45       75.01      3.02 o 
   1  -9   7      206.84      215.97      6.17 o 
   2  -9   7      529.71      508.35     11.82 o 
   3  -9   7      211.54      229.13      6.34 o 
   4  -9   7      332.96      300.97      8.26 o 
   5  -9   7      216.13      220.68      6.57 o 
   6  -9   7      187.34      187.84      6.60 o 
   7  -9   7       76.95       70.66      4.46 o 
   8  -9   7       21.24       19.45      3.57 o 
  -9  -8   7        0.39       -0.06      3.09 o 
  -8  -8   7      139.96      118.97      6.89 o 
  -7  -8   7        4.88       19.65      2.88 o 
  -6  -8   7      389.71      382.82     13.29 o 
  -5  -8   7      233.00      218.68      6.48 o 
  -4  -8   7     1170.85     1180.47     26.99 o 
  -3  -8   7      170.70      166.00      4.17 o 
  -2  -8   7      114.88      117.44      3.24 o 
  -1  -8   7      578.76      727.04     38.14 o 
   0  -8   7     2283.29     2791.07     67.87 o 
   1  -8   7      857.40      981.41     23.52 o 
   2  -8   7      264.29      289.38      8.30 o 
   3  -8   7      126.96       95.44      4.07 o 
   4  -8   7     1416.79     1433.92     31.24 o 
   5  -8   7      254.42      255.82      7.26 o 
   6  -8   7      441.44      441.14     12.62 o 
   7  -8   7       14.62       11.52      2.79 o 
   8  -8   7       68.89       72.91      4.13 o 
  -9  -7   7        4.06        3.73      2.84 o 
  -8  -7   7       88.43       73.36      5.79 o 
  -7  -7   7       22.32       40.80      2.88 o 
  -6  -7   7      125.25      124.15      4.90 o 
  -5  -7   7      113.90      106.49      3.56 o 
  -4  -7   7      300.18      333.57      7.44 o 
  -3  -7   7       68.42       69.12      3.89 o 
  -2  -7   7     1946.47     2012.45     41.13 o 
  -1  -7   7     1139.13     1197.20     28.12 o 
   0  -7   7     1363.13     1583.31     38.18 o 
   1  -7   7      316.26      338.07     23.52 o 
   2  -7   7     1406.83     1439.86     35.46 o 
   3  -7   7      265.83      256.84      7.88 o 
   4  -7   7     1126.19     1130.49     26.94 o 
   5  -7   7      115.26      113.97      5.04 o 
   6  -7   7       33.33       38.91      3.03 o 
   7  -7   7        3.12        2.46      2.82 o 
   8  -7   7        4.82        7.73      2.30 o 
 -10  -6   7       26.09       15.02      4.87 o 
  -9  -6   7       32.46       31.72      4.39 o 
  -8  -6   7       49.95       38.25      3.86 o 
  -7  -6   7      129.76      139.78      6.45 o 
  -6  -6   7       23.73       23.22      2.25 o 
  -5  -6   7     1393.77     1418.38     28.82 o 
  -4  -6   7      250.29      221.23      6.48 o 
  -3  -6   7     1820.80     1771.52     57.41 o 
  -2  -6   7      301.93      305.70      8.76 o 
  -1  -6   7      350.39      416.49     11.53 o 
   0  -6   7       82.65       88.30      4.01 o 
   1  -6   7     2397.76     2404.57     65.53 o 
   2  -6   7       21.69       24.02      2.12 o 
   3  -6   7      877.00      813.06     20.47 o 
   4  -6   7      200.85      216.74      7.07 o 
   5  -6   7      424.30      438.56     11.68 o 
   6  -6   7       50.61       61.53      4.40 o 
   7  -6   7       26.22       54.74      4.36 o 
   8  -6   7       15.95       19.71      2.75 o 
 -10  -5   7       36.14       31.90      6.17 o 
  -9  -5   7        8.10        9.27      3.15 o 
  -8  -5   7       11.88       23.45      3.53 o 
  -7  -5   7      166.73      191.22      7.39 o 
  -6  -5   7      105.26       94.00      3.94 o 
  -5  -5   7      298.58      270.27      6.50 o 
  -4  -5   7      195.19      209.72      7.10 o 
  -3  -5   7       16.21       11.50      1.85 o 
  -2  -5   7      231.55      212.11      5.72 o 
  -1  -5   7     1377.66     1390.10     53.35 o 
   0  -5   7      207.09      310.29      9.75 o 
   1  -5   7      163.89      156.03     11.93 o 
   2  -5   7      104.97       86.91      4.21 o 
   3  -5   7       22.67       19.28      2.10 o 
   4  -5   7      243.86      227.54      7.31 o 
   5  -5   7      648.83      628.75     15.40 o 
   6  -5   7       97.61      120.65      8.46 o 
   7  -5   7       54.68       58.40      4.48 o 
   8  -5   7      114.07      116.66      6.16 o 
 -10  -4   7        2.21       -1.95      4.22 o 
  -9  -4   7       11.46        8.02      2.99 o 
  -8  -4   7      115.44      102.59      5.88 o 
  -7  -4   7       59.29       82.18      5.07 o 
  -6  -4   7      214.55      174.35      5.20 o 
  -5  -4   7       29.56       39.69      2.49 o 
  -4  -4   7      215.98      255.13     11.00 o 
  -3  -4   7      328.78      330.00     10.83 o 
  -2  -4   7      798.41      648.05     16.38 o 
  -1  -4   7     1875.22     1991.74     78.32 o 
   0  -4   7     9075.00     9334.23    255.44 o 
   1  -4   7     1180.49     1404.86     54.76 o 
   2  -4   7     1231.17     1131.07     32.77 o 
   3  -4   7      205.25      229.74      8.28 o 
   4  -4   7      337.74      368.67     10.07 o 
   5  -4   7       86.70       83.20      4.19 o 
   6  -4   7      119.41      115.88      4.58 o 
   7  -4   7      112.73       94.16      5.55 o 
   8  -4   7       27.03       22.50      2.99 o 
 -10  -3   7        0.32        1.70      4.55 o 
  -9  -3   7      118.14       98.11      5.34 o 
  -8  -3   7        0.96        6.08      3.02 o 
  -7  -3   7      618.10      636.96     17.75 o 
  -6  -3   7      117.06      102.29     10.63 o 
  -5  -3   7       96.94      110.08      4.90 o 
  -4  -3   7      110.07      122.07      6.63 o 
  -3  -3   7     1365.57     1196.63     32.79 o 
  -2  -3   7       18.51       15.03      1.37 o 
  -1  -3   7     7234.44     7206.00    174.70 o 
   0  -3   7      798.83      671.48     17.11 o 
   1  -3   7     4059.05     4430.92    144.72 o 
   2  -3   7      596.37      576.83     19.75 o 
   3  -3   7       17.45        7.83      1.82 o 
   4  -3   7       57.92       63.00      3.25 o 
   5  -3   7      338.32      335.02      9.04 o 
   6  -3   7      311.42      292.95      8.55 o 
   7  -3   7       68.96       71.19      5.03 o 
   8  -3   7      106.14      102.56      5.15 o 
   9  -3   7       46.90       36.05      5.11 o 
 -10  -2   7       41.55       33.50      4.84 o 
  -9  -2   7       50.95       49.60      4.18 o 
  -8  -2   7      402.93      376.32     11.59 o 
  -7  -2   7      154.25      199.98      7.47 o 
  -6  -2   7     1008.47      940.48     24.03 o 
  -5  -2   7      450.94      414.86     13.70 o 
  -4  -2   7     2472.52     2189.22     67.57 o 
  -3  -2   7     1221.97     1206.06     33.63 o 
  -2  -2   7      798.67      795.41     21.91 o 
  -1  -2   7     2122.08     2065.67     49.49 o 
   0  -2   7     3928.14     3963.39    109.05 o 
   1  -2   7     1477.39     1669.04     66.24 o 
   2  -2   7     1630.03     1726.92     53.81 o 
   3  -2   7      533.21      527.34     13.74 o 
   4  -2   7      922.53      948.27     23.14 o 
   5  -2   7      248.51      255.33      7.45 o 
   6  -2   7      875.73      830.67     20.81 o 
   7  -2   7       86.30       80.81      5.08 o 
   8  -2   7      114.39      114.50      6.68 o 
   9  -2   7       83.01       81.75      7.87 o 
 -10  -1   7        8.17        4.76      3.43 o 
  -9  -1   7        2.43       -2.94      3.35 o 
  -8  -1   7      210.14      223.67      8.34 o 
  -7  -1   7       27.71       31.75      3.55 o 
  -6  -1   7       13.16       19.46      2.53 o 
  -5  -1   7       18.95       26.28      3.08 o 
  -4  -1   7      284.91      230.15      9.86 o 
  -3  -1   7       86.67       85.68      4.96 o 
  -2  -1   7     1376.06     1455.81     39.06 o 
  -1  -1   7     1113.49     1604.33     77.55 o 
   0  -1   7     2765.47     3602.58    116.80 o 
   1  -1   7      328.39      384.02     26.75 o 
   2  -1   7     2110.91     2157.98     70.54 o 
   3  -1   7       51.61       34.51      2.29 o 
   4  -1   7       57.79       50.40      2.86 o 
   5  -1   7      327.96      336.33     10.06 o 
   6  -1   7      208.70      220.17      7.29 o 
   7  -1   7       76.09       89.38      6.28 o 
   8  -1   7       26.58       27.36      3.73 o 
   9  -1   7        8.49        4.16      2.10 o 
 -10   0   7        6.55        0.68      3.73 o 
  -9   0   7      175.73      208.82      9.22 o 
  -8   0   7       13.64       16.13      3.64 o 
  -7   0   7        4.45       28.82      4.88 o 
  -6   0   7      200.68      186.76      5.79 o 
  -5   0   7      209.36      203.71      7.88 o 
  -4   0   7       22.47       53.80      4.63 o 
  -3   0   7     1002.35     1009.50     32.87 o 
  -2   0   7       75.20       96.13      5.04 o 
   0   0   7      119.83      114.30      4.27 o 
   1   0   7     4167.21     3976.07    126.88 o 
   2   0   7       61.50       69.74      3.44 o 
   3   0   7      717.12      727.90     16.87 o 
   4   0   7      496.23      458.51     10.78 o 
   5   0   7     1303.83     1297.12     27.98 o 
   6   0   7      395.36      407.82     12.41 o 
   7   0   7        2.59       23.07     11.41 o 
   8   0   7        1.30       -2.12      2.72 o 
   9   0   7        9.33        8.47      2.60 o 
 -10   1   7       10.90        3.86      6.98 o 
  -9   1   7        1.66        1.50      4.01 o 
  -8   1   7      199.69      219.81      8.32 o 
  -7   1   7       20.34       28.68      3.45 o 
  -6   1   7       17.47       24.49      3.82 o 
  -5   1   7       15.30       23.01      3.10 o 
  -4   1   7      269.37      214.13      9.86 o 
  -3   1   7      100.82      115.02      5.37 o 
  -2   1   7     1232.79     1342.80     39.11 o 
  -1   1   7     1267.83     1590.91     64.22 o 
   0   1   7     2776.77     3642.43    100.77 o 
   2   1   7     2229.99     2297.68     61.46 o 
   3   1   7       60.04       44.97      2.32 o 
   4   1   7       49.62       45.41      2.54 o 
   5   1   7      340.97      338.86      8.56 o 
   6   1   7      195.80      205.48      5.82 o 
   7   1   7       83.33       81.74      6.17 o 
   8   1   7       28.22       27.99      3.19 o 
   9   1   7        7.39        2.39      2.04 o 
 -10   2   7       39.30       41.24      8.12 o 
  -9   2   7       52.76       46.54      5.81 o 
  -8   2   7      394.20      364.84     11.49 o 
  -7   2   7      154.60      189.21      6.95 o 
  -6   2   7     1057.65      996.20     22.53 o 
  -5   2   7      497.79      460.26     14.03 o 
  -4   2   7     2244.34     2042.70     79.57 o 
  -3   2   7     1197.98     1237.44     39.52 o 
  -2   2   7      701.32      745.82     22.09 o 
  -1   2   7     1999.17     1919.25     49.52 o 
   0   2   7     3942.29     3882.05    109.09 o 
   1   2   7     1467.48     1665.69     53.93 o 
   2   2   7     1525.00     1661.83     46.73 o 
   3   2   7      521.05      530.34     12.61 o 
   4   2   7      928.83      964.02     19.60 o 
   5   2   7      225.94      222.81      6.54 o 
   6   2   7      888.07      848.25     17.46 o 
   7   2   7       76.24       73.65      4.82 o 
   8   2   7      113.17      116.85      5.74 o 
   9   2   7       81.58       84.03      4.76 o 
 -10   3   7        0.41       -2.60      5.44 o 
  -9   3   7      107.63       81.30      7.05 o 
  -8   3   7        1.05        2.80      5.29 o 
  -7   3   7      676.83      698.46     17.01 o 
  -6   3   7      119.96      138.42     12.10 o 
  -5   3   7      109.18      115.08      4.18 o 
  -4   3   7      102.87      108.53      5.50 o 
  -3   3   7     1272.89     1178.43     38.64 o 
  -2   3   7       17.23       17.21      1.68 o 
  -1   3   7     6983.81     7047.59    173.85 o 
   0   3   7      768.59      660.72     19.44 o 
   1   3   7     4270.65     4789.18    125.94 o 
   2   3   7      625.02      587.59     17.11 o 
   3   3   7       10.42       12.71      1.75 o 
   4   3   7       51.27       57.23      2.67 o 
   5   3   7      287.60      287.94      7.91 o 
   6   3   7      309.49      279.71      7.66 o 
   7   3   7       83.30       91.95      4.75 o 
   8   3   7      105.86       92.89      5.26 o 
 -10   4   7        1.69        4.30      5.52 o 
  -9   4   7        9.81        9.78      6.45 o 
  -8   4   7      122.04      116.90      8.34 o 
  -7   4   7       65.71       82.63      4.63 o 
  -6   4   7      176.08      154.06      4.95 o 
  -5   4   7       20.66       32.33      2.37 o 
  -4   4   7      231.63      270.74     10.66 o 
  -3   4   7      374.78      385.84     13.52 o 
  -2   4   7      778.53      632.20     16.74 o 
  -1   4   7     1892.41     2109.05     51.01 o 
   0   4   7     9079.11     9440.81    228.92 o 
   1   4   7     1250.19     1488.12     52.81 o 
   2   4   7     1190.61     1155.37     32.15 o 
   3   4   7      249.46      265.59      5.91 o 
   4   4   7      346.45      365.39      8.44 o 
   5   4   7      112.23       99.80      3.89 o 
   6   4   7      131.22      125.81      4.24 o 
   7   4   7      127.93      103.30      4.56 o 
   8   4   7       32.25       27.98      3.12 o 
 -10   5   7       39.77       33.69      7.31 o 
  -9   5   7        7.40        9.34      5.80 o 
  -8   5   7       17.30       35.50      6.88 o 
  -7   5   7      160.72      185.42      7.46 o 
  -6   5   7      103.83      100.78      5.57 o 
  -5   5   7      303.58      280.82      7.22 o 
  -4   5   7      197.32      215.18     11.03 o 
  -3   5   7       24.01       25.16      3.26 o 
  -2   5   7      192.82      174.35      5.62 o 
  -1   5   7     1325.36     1419.12     40.76 o 
   0   5   7      209.60      294.98      9.69 o 
   1   5   7      189.29      178.28     11.93 o 
   2   5   7      122.17      112.49      5.36 o 
   3   5   7       37.02       32.79      2.58 o 
   4   5   7      260.88      242.45      5.42 o 
   5   5   7      595.50      563.79     12.68 o 
   6   5   7      100.38      132.76      6.03 o 
   7   5   7       55.29       70.11      5.13 o 
   8   5   7      110.40      115.67      5.55 o 
 -10   6   7       25.39       20.21      6.01 o 
  -9   6   7       35.70       36.96      7.63 o 
  -8   6   7       49.01       44.37      8.69 o 
  -7   6   7      122.28      135.44      7.36 o 
  -6   6   7       25.08       26.07      3.63 o 
  -5   6   7     1499.41     1569.28     32.74 o 
  -4   6   7      267.35      246.69      8.67 o 
  -3   6   7     1926.66     1929.93     59.18 o 
  -2   6   7      338.81      333.18      8.52 o 
  -1   6   7      268.40      404.51     12.83 o 
   0   6   7       80.17       84.52      4.15 o 
   1   6   7     2440.85     2428.63     58.95 o 
   2   6   7       24.71       28.38      2.20 o 
   3   6   7      933.00      844.28     16.34 o 
   4   6   7      222.35      224.96      5.22 o 
   5   6   7      401.16      407.30      9.59 o 
   6   6   7       57.16       70.10      3.21 o 
   7   6   7       32.42       66.57      4.51 o 
   8   6   7       14.54       21.90      4.12 o 
 -10   7   7       23.28       37.91      6.98 o 
  -9   7   7        6.04        5.54      5.13 o 
  -8   7   7       85.46       72.32      4.67 o 
  -7   7   7       19.56       43.98      4.54 o 
  -6   7   7      110.43      113.49      4.27 o 
  -5   7   7       82.10       87.39      3.98 o 
  -4   7   7      231.84      255.58      8.99 o 
  -3   7   7       90.99       92.60      4.07 o 
  -2   7   7     1970.35     1992.09     50.05 o 
  -1   7   7     1206.93     1306.87     31.81 o 
   0   7   7     1291.00     1493.14     43.99 o 
   1   7   7      305.25      304.87     10.13 o 
   2   7   7     1393.40     1445.13     28.05 o 
   3   7   7      279.63      268.45      6.20 o 
   4   7   7     1099.07     1096.09     19.92 o 
   5   7   7      106.47      110.71      4.09 o 
   6   7   7       23.17       32.12      2.42 o 
   7   7   7        1.71        1.21      2.02 o 
   8   7   7        6.67        7.92      2.20 o 
 -10   8   7       27.96       18.27      5.68 o 
  -9   8   7        0.34        3.82      5.93 o 
  -8   8   7      119.73       94.09      5.74 o 
  -7   8   7        4.67       15.81      3.67 o 
  -6   8   7      384.69      380.45     10.07 o 
  -5   8   7      237.25      232.87      6.36 o 
  -4   8   7     1175.54     1162.94     22.66 o 
  -3   8   7      150.01      145.77      4.11 o 
  -2   8   7      113.77      111.81      4.13 o 
  -1   8   7      617.80      865.82     47.17 o 
   0   8   7     2288.93     2764.64     75.06 o 
   1   8   7      800.76      875.66     23.30 o 
   2   8   7      306.22      335.39      7.69 o 
   3   8   7      139.16      103.84      3.47 o 
   4   8   7     1408.21     1441.58     28.67 o 
   5   8   7      235.85      238.23      6.52 o 
   6   8   7      442.35      433.70      9.91 o 
   7   8   7       16.74       11.12      2.18 o 
   8   8   7       71.89       71.63      4.62 o 
  -9   9   7       14.04       13.15      6.09 o 
  -8   9   7       15.05       18.36      6.09 o 
  -7   9   7      303.06      301.13     14.65 o 
  -6   9   7       38.14       41.94      3.14 o 
  -5   9   7      599.21      598.79     13.38 o 
  -4   9   7      216.02      231.01      6.58 o 
  -3   9   7      692.76      634.17     14.01 o 
  -2   9   7      418.08      400.36      9.80 o 
  -1   9   7      723.77      700.54     15.54 o 
   0   9   7       74.13       88.92      3.78 o 
   1   9   7      256.69      253.11      6.32 o 
   2   9   7      561.67      540.93     11.89 o 
   3   9   7      155.10      176.89      5.49 o 
   4   9   7      330.01      286.63      7.96 o 
   5   9   7      185.82      199.10      5.80 o 
   6   9   7      197.70      205.48      5.59 o 
   7   9   7       64.99       59.56      3.70 o 
   8   9   7       23.98       24.44      3.98 o 
  -9  10   7       11.23        9.66      5.60 o 
  -8  10   7       19.10       15.22      3.28 o 
  -7  10   7        9.86        7.38      3.64 o 
  -6  10   7      119.40      123.95      5.40 o 
  -5  10   7        1.31        5.04      2.06 o 
  -4  10   7      117.31       91.26      3.90 o 
  -3  10   7      495.03      485.73      9.73 o 
  -2  10   7      417.31      332.31      8.10 o 
  -1  10   7       21.31       21.03      2.01 o 
   0  10   7      665.12      604.64     12.84 o 
   1  10   7       67.49       78.18      3.41 o 
   2  10   7      954.00      955.15     19.87 o 
   3  10   7      392.55      405.34     11.04 o 
   4  10   7     1218.80     1194.66     27.08 o 
   5  10   7       80.45       91.82      3.53 o 
   6  10   7      149.62      154.34      4.57 o 
   7  10   7        1.40        6.57      2.31 o 
   8  10   7       16.25       19.16      3.65 o 
  -9  11   7       13.56       14.29      5.68 o 
  -8  11   7       57.18       59.49      4.44 o 
  -7  11   7       12.67       19.81      3.57 o 
  -6  11   7      203.22      213.52      8.34 o 
  -5  11   7       24.32       25.29      2.42 o 
  -4  11   7      659.44      610.99     14.20 o 
  -3  11   7       30.85       32.62      1.94 o 
  -2  11   7      109.81      115.42      3.91 o 
  -1  11   7      115.09      151.99      7.08 o 
   0  11   7        6.43       11.98      1.91 o 
   1  11   7       49.30       56.92      3.11 o 
   2  11   7       75.76       68.62      3.19 o 
   3  11   7     1319.65     1212.52     29.81 o 
   4  11   7       49.33       62.02      3.52 o 
   5  11   7      137.76      143.18      4.46 o 
   6  11   7      114.73      113.35      4.57 o 
   7  11   7       45.90       57.96      3.76 o 
  -9  12   7        6.26       10.72      4.79 o 
  -8  12   7        3.46        8.58      2.47 o 
  -7  12   7       37.83       34.45      3.63 o 
  -5  12   7     2064.91     1987.65     38.87 o 
  -4  12   7      412.99      380.34      9.15 o 
  -3  12   7      267.49      266.51      6.35 o 
  -2  12   7      101.49       87.49      3.69 o 
  -1  12   7      225.62      231.51      6.34 o 
   0  12   7      244.84      292.79      8.04 o 
   1  12   7       60.29       74.04      3.79 o 
   2  12   7      218.87      220.71      6.25 o 
   3  12   7      407.81      380.00     11.09 o 
   4  12   7       29.63       22.68      2.56 o 
   5  12   7      163.99      139.24      4.80 o 
   6  12   7       10.24       17.99      3.00 o 
   7  12   7        1.48        4.31      2.51 o 
  -8  13   7       17.63       14.04      2.47 o 
  -7  13   7       63.30       61.67      4.88 o 
  -6  13   7       73.93       84.50      4.32 o 
  -5  13   7       16.20       11.64      2.36 o 
  -4  13   7      849.73      794.81     17.16 o 
  -3  13   7        5.30        3.65      1.73 o 
  -2  13   7      164.51      169.63      5.52 o 
  -1  13   7       12.30       20.17      2.33 o 
   0  13   7      395.24      494.85     11.96 o 
   1  13   7        4.93       12.41      3.60 o 
   2  13   7      379.55      346.38      9.96 o 
   3  13   7      105.36      108.49      5.06 o 
   4  13   7      133.30      118.27      5.88 o 
   5  13   7      128.48      102.44      4.15 o 
   6  13   7       26.96       26.65      3.53 o 
   7  13   7       31.28       33.45      3.27 o 
  -8  14   7       19.73       21.66      2.95 o 
  -7  14   7        0.32        4.94      2.80 o 
  -6  14   7       15.93       20.93      3.27 o 
  -5  14   7       37.83       40.70      2.84 o 
  -4  14   7       87.58       71.93      3.88 o 
  -3  14   7      129.80      127.09      5.05 o 
  -2  14   7     1359.37     1255.11     26.09 o 
  -1  14   7      383.66      351.19      8.86 o 
   0  14   7      461.21      466.56     11.62 o 
   1  14   7      216.38      218.16      7.06 o 
   2  14   7     1584.09     1431.25     33.26 o 
   3  14   7      515.91      531.63     19.49 o 
   4  14   7      178.17      171.50      7.31 o 
   5  14   7       12.16        8.74      1.94 o 
   6  14   7       58.98       48.26      4.02 o 
   7  14   7       40.42       49.03      4.47 o 
  -8  15   7        5.62       10.23      3.82 o 
  -7  15   7       47.37       55.56      4.28 o 
  -6  15   7       37.81       55.55      4.26 o 
  -5  15   7      167.35      199.74      6.40 o 
  -4  15   7       46.97       54.83      3.44 o 
  -3  15   7      777.30      758.67     15.42 o 
  -2  15   7       42.07       40.25      3.41 o 
  -1  15   7       72.53       67.31      5.28 o 
   0  15   7       92.18       89.00      4.64 o 
   1  15   7      266.76      261.46      9.09 o 
   2  15   7      273.47      233.27      8.12 o 
   3  15   7      313.33      298.63     10.77 o 
   4  15   7       18.57       15.23      3.42 o 
   5  15   7       57.47       60.44      4.97 o 
   6  15   7       18.90       16.80      3.98 o 
  -7  16   7        1.53        8.36      2.93 o 
  -6  16   7      150.61      140.91      5.81 o 
  -5  16   7       61.24       57.10      3.78 o 
  -4  16   7      171.33      160.53      5.54 o 
  -3  16   7       94.16       81.13      4.14 o 
  -2  16   7      200.08      215.96      8.01 o 
  -1  16   7       23.31       36.70      4.82 o 
   0  16   7        9.49       10.38      2.55 o 
   1  16   7       62.52       68.44      4.40 o 
   2  16   7      128.52      121.01      6.55 o 
   3  16   7      108.62      103.87      5.87 o 
   4  16   7       62.57       66.22      5.77 o 
   5  16   7        0.48        1.70      3.65 o 
  -6  17   7       35.35       35.02      3.06 o 
  -5  17   7       53.40       46.08      4.39 o 
  -4  17   7      128.25      129.14      4.80 o 
  -3  17   7       28.36       30.52      3.04 o 
  -2  17   7      219.59      220.98      8.73 o 
  -1  17   7       35.88       34.26      4.60 o 
   0  17   7      186.29      227.37      8.06 o 
   1  17   7       52.32       42.72      3.32 o 
   2  17   7        9.56        5.04      2.96 o 
   3  17   7        6.90        5.82      2.60 o 
   4  17   7       22.49       24.68      5.36 o 
  -6  18   7        9.92       19.85      2.51 o 
  -5  18   7        8.75        7.46      2.57 o 
  -4  18   7       24.95       12.80      2.61 o 
  -3  18   7      283.25      263.45      9.98 o 
  -2  18   7       32.99       28.35      4.23 o 
  -1  18   7      443.77      414.19     14.44 o 
   0  18   7        2.33       -1.14      2.80 o 
   1  18   7      203.79      169.34      8.35 o 
   2  18   7        9.25        8.09      4.63 o 
   3  18   7       61.30       77.39      6.43 o 
   4  18   7       32.21       21.32      3.49 o 
  -5  19   7       10.47       11.40      2.72 o 
  -4  19   7       26.09       16.80      3.19 o 
  -3  19   7       21.00       18.83      5.93 o 
  -2  19   7       72.81       89.88      6.72 o 
  -1  19   7       18.73       21.79      4.47 o 
   0  19   7       46.08       57.39      5.51 o 
   1  19   7       49.80       64.01      5.55 o 
   2  19   7       39.73       42.78      5.58 o 
   3  19   7       64.96       58.78      7.23 o 
  -3  20   7        1.28        0.68      3.51 o 
  -2  20   7       52.95       55.33      8.36 o 
  -1  20   7       64.97       93.75      7.71 o 
   0  20   7      378.44      447.19     24.84 o 
   1  20   7      153.34      157.68      8.12 o 
   2  20   7      175.08      170.64      9.26 o 
  -3  21   7       19.72       13.07      5.76 o 
  -2  21   7       16.06       18.86      3.92 o 
  -1  21   7       81.14       83.21      6.84 o 
   0  21   7       85.27       93.46      7.36 o 
   1  21   7      104.64      120.72     11.37 o 
  -2 -21   8       15.54       14.04      4.87 o 
  -1 -21   8       19.01       12.34      5.20 o 
  -4 -20   8        1.16        2.36      2.48 o 
  -3 -20   8       35.98       29.63      6.74 o 
  -2 -20   8       20.95       21.75      3.76 o 
  -1 -20   8       19.41       30.79      4.29 o 
   0 -20   8       68.41       89.48      5.69 o 
   1 -20   8       19.11       26.82      3.48 o 
  -5 -19   8       10.69       19.27      4.71 o 
  -4 -19   8        9.30        7.84      2.75 o 
  -3 -19   8       25.87       26.72      5.97 o 
  -2 -19   8       22.09       23.43      4.95 o 
  -1 -19   8      157.82      179.46     11.37 o 
   0 -19   8        4.59       13.92      3.52 o 
   1 -19   8      221.26      238.67      9.58 o 
   2 -19   8       65.61       61.40      4.76 o 
   3 -19   8       70.96       72.50      7.63 o 
  -6 -18   8      110.38       97.01      6.58 o 
  -5 -18   8       10.33       17.76      2.38 o 
  -4 -18   8      125.46      114.09      5.60 o 
  -3 -18   8        4.40        8.45      2.24 o 
  -2 -18   8      357.84      329.14     10.09 o 
  -1 -18   8       39.44       39.94      3.51 o 
   0 -18   8       30.51       25.54      3.17 o 
   1 -18   8        8.18       14.75      3.60 o 
   2 -18   8      232.60      220.70      9.62 o 
   3 -18   8       13.99       17.13      3.87 o 
  -6 -17   8       97.11      101.65      5.46 o 
  -5 -17   8       37.42       44.13      3.06 o 
  -4 -17   8        0.44        0.47      1.80 o 
  -3 -17   8       64.58       57.09      3.58 o 
  -2 -17   8        2.68        4.65      2.29 o 
  -1 -17   8       57.15       59.56      4.26 o 
   0 -17   8       31.66       35.48      3.22 o 
   1 -17   8       40.39       30.04      3.53 o 
   2 -17   8       11.18       11.43      2.39 o 
   3 -17   8      104.77       93.25      7.39 o 
   4 -17   8       22.65       19.36      3.73 o 
  -7 -16   8        9.33       10.20      2.10 o 
  -6 -16   8        2.98        5.80      2.23 o 
  -5 -16   8      271.66      279.93      7.96 o 
  -4 -16   8       19.06       15.26      1.97 o 
  -3 -16   8       16.68       13.54      2.08 o 
  -2 -16   8        3.79        5.58      2.76 o 
  -1 -16   8       64.24       66.01      4.38 o 
   0 -16   8       23.19       29.59      3.12 o 
   1 -16   8       97.94      109.00      5.06 o 
   2 -16   8       65.72       59.84      3.81 o 
   3 -16   8      321.74      309.76      9.56 o 
   4 -16   8       16.36       12.27      3.73 o 
   5 -16   8        1.24        1.79      4.22 o 
  -7 -15   8       21.31       21.35      2.43 o 
  -6 -15   8      142.50      129.07      5.49 o 
  -5 -15   8       26.74       25.14      2.51 o 
  -4 -15   8      256.15      254.56      6.77 o 
  -3 -15   8        8.08        8.82      2.01 o 
  -2 -15   8      227.39      212.96      7.15 o 
  -1 -15   8       58.61       72.43      5.10 o 
   0 -15   8       91.41       78.79      4.45 o 
   1 -15   8        5.70       20.35      3.57 o 
   2 -15   8        9.68        4.86      2.52 o 
   3 -15   8       85.67       86.08      5.60 o 
   4 -15   8       82.35       75.84      4.63 o 
   5 -15   8       20.13       17.35      2.64 o 
   6 -15   8       41.25       49.52      5.44 o 
  -8 -14   8        3.41        7.14      3.33 o 
  -7 -14   8        1.98        4.83      2.05 o 
  -6 -14   8       43.95       56.86      3.78 o 
  -5 -14   8      391.74      372.64      9.49 o 
  -4 -14   8      132.56      139.16      4.56 o 
  -3 -14   8      637.28      656.15     14.60 o 
  -2 -14   8      839.99      850.26     17.07 o 
  -1 -14   8      143.52      133.43      5.13 o 
   0 -14   8      144.27      189.47      6.10 o 
   1 -14   8      116.15       98.11      4.44 o 
   2 -14   8      196.56      220.52      8.16 o 
   3 -14   8      261.83      257.89      9.92 o 
   4 -14   8       41.35       41.05      3.11 o 
   5 -14   8       23.36       28.28      3.02 o 
   6 -14   8       17.62       12.89      2.92 o 
  -8 -13   8        2.18        3.79      2.84 o 
  -7 -13   8       66.49       78.51      4.09 o 
  -6 -13   8      122.23      148.39      5.02 o 
  -5 -13   8       97.23       94.98      4.31 o 
  -4 -13   8      109.74      102.73      3.78 o 
  -3 -13   8      499.70      493.52     10.61 o 
  -2 -13   8      279.16      255.12      6.46 o 
  -1 -13   8      247.04      272.00      8.13 o 
   0 -13   8       18.03       24.50      2.33 o 
   1 -13   8       54.34       58.62      4.02 o 
   2 -13   8       53.45       55.02      4.17 o 
   3 -13   8      361.43      321.51      9.76 o 
   4 -13   8       72.12       76.96      4.00 o 
   5 -13   8       18.03       16.49      2.38 o 
   6 -13   8       21.56       21.56      3.00 o 
  -8 -12   8       69.45       81.98      5.65 o 
  -7 -12   8       11.39       11.01      2.32 o 
  -6 -12   8      689.43      692.82     16.89 o 
  -5 -12   8      126.21      134.10      5.55 o 
  -4 -12   8      370.66      349.60      7.43 o 
  -3 -12   8      112.00      114.82      4.09 o 
  -2 -12   8       65.43       72.70      2.99 o 
  -1 -12   8       37.75       30.76      2.19 o 
   0 -12   8       27.71       37.82      2.65 o 
   1 -12   8       67.46       58.44      3.37 o 
   2 -12   8       56.30       65.46      3.53 o 
   3 -12   8       41.00       38.62      3.52 o 
   4 -12   8      298.92      265.17      8.73 o 
   5 -12   8       80.07       75.02      4.22 o 
   6 -12   8      152.45      133.45     10.30 o 
   7 -12   8       65.58       66.09      4.65 o 
  -8 -11   8        0.40       -0.81      2.78 o 
  -7 -11   8        6.04       14.67      2.49 o 
  -6 -11   8       66.62       89.51      6.12 o 
  -5 -11   8      324.63      311.44      8.84 o 
  -4 -11   8      540.55      525.65     10.58 o 
  -3 -11   8     1080.01     1004.61     20.23 o 
  -2 -11   8      356.20      326.83      7.24 o 
  -1 -11   8      152.20      151.99      4.18 o 
   0 -11   8       20.75       14.54      2.01 o 
   1 -11   8      132.45      132.74      4.95 o 
   2 -11   8      651.65      631.63     14.36 o 
   3 -11   8      488.20      517.66     14.36 o 
   4 -11   8      400.95      396.59     10.10 o 
   5 -11   8      153.28      156.59      6.14 o 
   6 -11   8      225.77      219.21     12.12 o 
   7 -11   8       92.78       99.58      4.65 o 
  -9 -10   8        4.33       10.31      4.30 o 
  -8 -10   8        5.12        3.84      2.80 o 
  -7 -10   8       48.98       66.48      4.39 o 
  -6 -10   8       82.57      176.82     13.40 o 
  -5 -10   8      432.51      405.52     10.26 o 
  -4 -10   8      116.97      110.55      3.42 o 
  -3 -10   8      442.12      453.69     10.36 o 
  -2 -10   8      462.70      431.51      9.27 o 
  -1 -10   8      132.24      133.85      4.02 o 
   0 -10   8      461.85      472.50     13.06 o 
   1 -10   8      244.22      238.37      6.04 o 
   2 -10   8       92.50       92.01      5.18 o 
   3 -10   8     1662.87     1591.28     35.09 o 
   4 -10   8       61.41       52.41      3.43 o 
   5 -10   8      171.86      148.71      5.70 o 
   6 -10   8       32.52       30.98      2.80 o 
   7 -10   8       10.87       12.92      2.18 o 
  -9  -9   8       10.58        4.31      4.06 o 
  -8  -9   8       34.92       44.86      3.98 o 
  -7  -9   8       25.12       31.65      3.24 o 
  -6  -9   8       11.39       14.36      2.40 o 
  -5  -9   8       52.19       58.77      3.14 o 
  -4  -9   8      428.58      438.72      8.61 o 
  -3  -9   8       14.92       13.39      1.61 o 
  -2  -9   8      483.32      427.67      8.83 o 
  -1  -9   8      185.31      205.82      5.08 o 
   0  -9   8      304.03      326.06      7.85 o 
   1  -9   8      145.83      172.32      7.51 o 
   2  -9   8      342.82      329.92      9.19 o 
   3  -9   8      216.88      239.80      7.88 o 
   4  -9   8      130.56      130.82      5.63 o 
   5  -9   8       61.26       56.16      3.77 o 
   6  -9   8      149.41      157.43      5.92 o 
   7  -9   8       19.17       22.53      2.60 o 
   8  -9   8        3.46        2.19      3.65 o 
  -9  -8   8       23.64       15.86      3.67 o 
  -8  -8   8       20.57       16.88      4.88 o 
  -7  -8   8        8.67       25.79      2.83 o 
  -6  -8   8      135.51      164.83      6.35 o 
  -5  -8   8      516.64      507.39     13.03 o 
  -4  -8   8      812.79      767.02     15.32 o 
  -3  -8   8     1175.54     1184.91     22.97 o 
  -2  -8   8       15.44       19.03      1.58 o 
  -1  -8   8      719.95      876.61     19.31 o 
   0  -8   8     1138.98     1280.59     29.18 o 
   1  -8   8     1442.92     1472.77     33.43 o 
   2  -8   8       39.18       35.52      2.65 o 
   3  -8   8     1204.79      983.13     24.76 o 
   4  -8   8      335.61      329.96     11.46 o 
   5  -8   8        4.82        4.83      2.32 o 
   6  -8   8      185.58      198.53      7.62 o 
   7  -8   8       14.90       19.10      2.57 o 
   8  -8   8        0.81        0.84      2.16 o 
  -9  -7   8        9.40       11.92      3.52 o 
  -8  -7   8       71.83       80.44      5.89 o 
  -7  -7   8       35.45       44.95      4.05 o 
  -6  -7   8       61.27       77.80      6.22 o 
  -5  -7   8      135.42      114.04      3.53 o 
  -4  -7   8        8.55       10.99      2.96 o 
  -3  -7   8       21.58       17.61      1.51 o 
  -2  -7   8      494.51      481.04     10.89 o 
  -1  -7   8     1047.12     1034.06     23.64 o 
   0  -7   8      129.64      135.34      4.76 o 
   1  -7   8      667.99      575.86     14.11 o 
   2  -7   8      413.74      403.25     10.35 o 
   3  -7   8     1364.83     1310.13     32.14 o 
   4  -7   8        1.44        0.18      2.08 o 
   5  -7   8      204.59      212.91      7.04 o 
   6  -7   8       30.18       26.78      2.61 o 
   7  -7   8        5.62        5.20      2.55 o 
   8  -7   8       14.98       17.62      3.09 o 
  -9  -6   8        1.38        7.94      2.97 o 
  -8  -6   8      363.62      331.70     11.18 o 
  -7  -6   8      115.91      126.94      8.71 o 
  -6  -6   8       47.13       64.61      3.41 o 
  -5  -6   8       17.26       15.81      1.81 o 
  -4  -6   8      390.01      354.25      7.66 o 
  -3  -6   8       11.21        8.63      1.63 o 
  -2  -6   8      375.07      326.86      7.97 o 
  -1  -6   8      657.83      744.22     40.51 o 
   0  -6   8    13699.30    14199.39    382.70 o 
   1  -6   8      561.91      523.59     16.19 o 
   2  -6   8      666.97      635.83     17.03 o 
   3  -6   8      765.75      658.80     16.98 o 
   4  -6   8     1443.36     1358.29     32.39 o 
   5  -6   8       82.68       92.51      4.54 o 
   6  -6   8      173.22      152.28      5.64 o 
   7  -6   8       18.01       18.15      3.02 o 
   8  -6   8       65.22       61.88      3.89 o 
 -10  -5   8        9.05       13.23      4.71 o 
  -9  -5   8       21.00       15.33      3.34 o 
  -8  -5   8       75.72      101.42      6.35 o 
  -7  -5   8       26.42       20.13      3.38 o 
  -6  -5   8      135.66      154.78      5.27 o 
  -5  -5   8       88.91       80.90      2.95 o 
  -4  -5   8      143.18      130.70      4.38 o 
  -3  -5   8      338.35      354.01     10.73 o 
  -2  -5   8      965.40      840.79     20.41 o 
  -1  -5   8     2094.56     1930.31     45.30 o 
   0  -5   8     1181.28     1334.28     37.17 o 
   1  -5   8     1777.24     1684.45     48.80 o 
   2  -5   8      421.59      342.43     10.42 o 
   3  -5   8      754.56      719.42     18.45 o 
   4  -5   8      768.11      734.20     18.09 o 
   5  -5   8      223.27      226.10      7.53 o 
   6  -5   8       66.62       71.90      3.96 o 
   7  -5   8      116.57      123.28      6.38 o 
   8  -5   8       29.98       33.34      3.09 o 
 -10  -4   8        6.93        3.33      4.38 o 
  -9  -4   8        0.45        1.81      2.66 o 
  -8  -4   8      120.20      120.64      8.16 o 
  -7  -4   8      319.42      385.25     11.38 o 
  -5  -4   8      170.80      172.10      4.79 o 
  -4  -4   8      103.07      101.03      4.09 o 
  -3  -4   8     2605.14     2420.08     76.45 o 
  -2  -4   8      420.97      427.08     13.22 o 
  -1  -4   8     2468.68     2525.22     59.16 o 
   0  -4   8     3485.21     3919.16    108.30 o 
   1  -4   8     3464.63     3551.35     94.12 o 
   2  -4   8     1299.58     1202.81     29.76 o 
   3  -4   8      468.10      505.09     13.58 o 
   4  -4   8      425.47      443.27     12.99 o 
   5  -4   8      262.80      284.93      8.72 o 
   6  -4   8      226.63      212.88      7.32 o 
   7  -4   8       32.44       35.60      3.23 o 
   8  -4   8        1.65       -2.91      2.91 o 
 -10  -3   8       17.44       14.86      5.03 o 
  -9  -3   8       84.84       69.94      4.60 o 
  -8  -3   8       35.14       42.39      4.16 o 
  -7  -3   8      159.08      154.25      6.62 o 
  -6  -3   8      757.20      832.23     17.25 o 
  -5  -3   8       27.27       34.57      2.32 o 
  -4  -3   8      450.47      398.24     11.67 o 
  -3  -3   8      208.46      152.19      7.30 o 
  -2  -3   8      469.58      507.22     14.59 o 
   0  -3   8      650.59      872.85     25.08 o 
   1  -3   8      132.11      130.95      5.41 o 
   2  -3   8      195.61      191.61      6.68 o 
   3  -3   8       19.01       19.75      2.02 o 
   4  -3   8      118.08      123.47      4.92 o 
   5  -3   8       31.59       36.17      3.04 o 
   6  -3   8      166.22      180.49      6.38 o 
   7  -3   8        3.51        5.16      2.36 o 
   8  -3   8       43.89       43.80      3.47 o 
 -10  -2   8        8.43        8.74      3.67 o 
  -9  -2   8        6.62        2.51      2.76 o 
  -8  -2   8       28.85       22.00      6.90 o 
  -7  -2   8       83.51      123.62      9.38 o 
  -6  -2   8       70.82       70.39      8.52 o 
  -5  -2   8      376.49      349.47      9.04 o 
  -4  -2   8      919.04      801.46     27.77 o 
  -3  -2   8     3838.39     3638.62     99.42 o 
  -2  -2   8      616.63      550.82     13.37 o 
  -1  -2   8      934.58     1085.70     26.03 o 
   0  -2   8     1749.18     2208.68     54.89 o 
   1  -2   8     1900.18     2051.58     56.49 o 
   2  -2   8      961.76      951.38     26.36 o 
   3  -2   8       37.20       30.97      8.45 o 
   4  -2   8      636.63      628.05     15.60 o 
   5  -2   8      181.53      170.19      6.00 o 
   6  -2   8      568.91      618.61     15.73 o 
   7  -2   8       10.65       10.66      2.52 o 
   8  -2   8       32.93       37.32      4.20 o 
 -10  -1   8       31.58       33.00      4.81 o 
  -9  -1   8       65.36       58.41      4.43 o 
  -8  -1   8       32.74       25.06      3.60 o 
  -7  -1   8       35.60       75.97     11.00 o 
  -6  -1   8      230.23      172.45      5.16 o 
  -5  -1   8       47.73       43.94      2.64 o 
  -4  -1   8      514.42      556.25     19.39 o 
  -3  -1   8      265.41      288.05      9.97 o 
  -2  -1   8      583.56      510.54     13.23 o 
  -1  -1   8     1784.29     1882.27     44.82 o 
   0  -1   8      163.09      170.97      7.10 o 
   1  -1   8     5162.82     4879.40    128.91 o 
   2  -1   8      600.40      556.46     18.06 o 
   3  -1   8     1795.69     1782.75     45.52 o 
   4  -1   8      174.15      183.39      6.09 o 
   5  -1   8       87.88       89.65      4.21 o 
   6  -1   8      118.85      120.78      4.63 o 
   7  -1   8       29.82       36.72      4.39 o 
   8  -1   8       41.66       41.33      3.87 o 
 -10   0   8       10.71       13.99      3.94 o 
  -9   0   8       16.77        6.82      2.94 o 
  -8   0   8      424.08      385.73     11.84 o 
  -7   0   8        7.90       26.48      4.73 o 
  -6   0   8        9.88        7.32      2.07 o 
  -5   0   8       13.56       21.63      2.47 o 
  -4   0   8     1273.40     1136.55     37.82 o 
  -3   0   8       60.84      103.92      6.05 o 
  -2   0   8     8353.23     8106.85    197.88 o 
  -1   0   8     1209.60     1463.40     52.38 o 
   0   0   8    27955.99    26269.47    638.68 o 
   1   0   8      769.00      881.82     23.49 o 
   2   0   8      344.22      270.10      8.90 o 
   3   0   8       33.54       65.88      3.42 o 
   4   0   8      328.67      311.39      8.83 o 
   5   0   8        1.62        4.87      1.88 o 
   6   0   8        9.55       28.46     10.13 o 
   7   0   8        4.89        3.53      2.96 o 
   8   0   8        2.02        3.20      2.34 o 
 -10   1   8       29.41       41.08      7.87 o 
  -9   1   8       73.00       68.64      6.33 o 
  -8   1   8       34.07       31.26      3.81 o 
  -7   1   8       31.13       76.03      6.04 o 
  -6   1   8      221.68      161.06      5.53 o 
  -5   1   8       64.57       66.84      3.54 o 
  -4   1   8      455.35      505.13     21.01 o 
  -3   1   8      317.70      360.52     12.38 o 
  -2   1   8      663.30      586.57     13.39 o 
  -1   1   8     1982.20     2094.49     44.97 o 
   0   1   8      145.37      144.42      5.06 o 
   1   1   8     4986.28     4786.07    117.02 o 
   2   1   8      527.32      499.03     13.57 o 
   3   1   8     1955.35     1974.70     41.94 o 
   4   1   8      175.12      184.37      5.46 o 
   5   1   8       79.90       80.28      3.73 o 
   6   1   8      127.28      122.24      7.10 o 
   7   1   8       21.37       29.50      3.50 o 
   8   1   8       39.64       37.06      3.41 o 
 -10   2   8        6.68        4.14      5.68 o 
  -9   2   8        6.06       10.82      4.31 o 
  -8   2   8       36.57       32.38      5.56 o 
  -7   2   8       84.10      114.65      5.66 o 
  -5   2   8      389.07      365.13      8.65 o 
  -4   2   8      928.17      815.10     27.37 o 
  -3   2   8     3723.71     3830.96    116.05 o 
  -2   2   8      593.34      554.56     13.50 o 
  -1   2   8      832.43      999.94     26.29 o 
   0   2   8     1757.53     2231.92     54.92 o 
   1   2   8     1940.44     2105.51     50.80 o 
   2   2   8      928.24      934.57     23.65 o 
   3   2   8       44.79       28.25      2.11 o 
   4   2   8      601.77      592.41     14.30 o 
   5   2   8      175.01      159.25      5.26 o 
   6   2   8      543.75      594.11     15.64 o 
   7   2   8        8.93        9.04      2.48 o 
   8   2   8       34.64       44.94      3.50 o 
 -10   3   8       20.00       28.98      6.82 o 
  -9   3   8       83.64       79.65      6.65 o 
  -8   3   8       35.42       44.54      5.78 o 
  -7   3   8      154.45      141.29      6.61 o 
  -6   3   8      778.89      856.84     17.02 o 
  -5   3   8       19.61       29.70      1.97 o 
  -4   3   8      578.85      510.04     13.76 o 
  -3   3   8      228.15      185.31      8.00 o 
  -2   3   8      381.36      440.22     11.75 o 
  -1   3   8       83.22       84.11      6.58 o 
   0   3   8      649.93      883.83     22.51 o 
   1   3   8      143.59      141.16      5.16 o 
   2   3   8      192.96      188.95      5.89 o 
   3   3   8       30.29       31.18      2.16 o 
   4   3   8      114.73      120.19      4.41 o 
   5   3   8       39.64       46.96      3.18 o 
   6   3   8      167.90      179.88      5.35 o 
   7   3   8        3.39        1.56      2.14 o 
   8   3   8       45.25       43.27      3.90 o 
 -10   4   8        7.74        2.03      5.03 o 
  -9   4   8        0.51       -0.20      5.29 o 
  -8   4   8      126.21      136.85     10.70 o 
  -7   4   8      307.76      354.39     11.79 o 
  -5   4   8      150.61      149.14      4.39 o 
  -4   4   8      106.35      108.83      5.01 o 
  -3   4   8     2603.17     2549.93     78.65 o 
  -2   4   8      415.96      431.67     10.96 o 
  -1   4   8     2621.91     2797.79     60.02 o 
   0   4   8     3468.33     3982.66     97.10 o 
   1   4   8     3350.69     3458.70     84.64 o 
   2   4   8     1241.36     1207.24     25.08 o 
   3   4   8      484.39      541.39     10.23 o 
   4   4   8      456.58      455.14     10.21 o 
   5   4   8      257.24      292.06      7.90 o 
   6   4   8      245.10      242.20      6.79 o 
   7   4   8       31.98       32.53      3.15 o 
   8   4   8        1.63       -0.77      2.05 o 
 -10   5   8        8.05       12.18      5.68 o 
  -9   5   8       22.27       24.66      6.45 o 
  -8   5   8       73.39      108.78     13.35 o 
  -7   5   8       29.62       25.63      3.22 o 
  -6   5   8      144.01      179.15      7.35 o 
  -5   5   8       83.58       83.83      3.92 o 
  -4   5   8      146.23      140.25      6.29 o 
  -3   5   8      245.20      298.36     13.07 o 
  -2   5   8     1005.15      916.52     21.01 o 
  -1   5   8     1907.41     1849.67     43.07 o 
   0   5   8     1197.32     1311.09     33.37 o 
   1   5   8     2006.89     1865.43     43.98 o 
   2   5   8      466.80      401.63      8.79 o 
   3   5   8      782.46      728.58     13.63 o 
   4   5   8      734.25      692.98     15.21 o 
   5   5   8      230.66      238.61      6.82 o 
   6   5   8       66.21       69.66      3.59 o 
   7   5   8      115.18      123.33      5.77 o 
   8   5   8       25.49       26.56      2.85 o 
 -10   6   8       45.75       46.36      7.31 o 
  -9   6   8        1.18        8.12      5.38 o 
  -8   6   8      364.42      324.67     18.71 o 
  -7   6   8      112.93      129.89      7.21 o 
  -6   6   8       49.77       66.48      4.57 o 
  -5   6   8       19.08       17.90      2.78 o 
  -4   6   8      342.97      307.06      8.81 o 
  -3   6   8       16.34       13.81      2.60 o 
  -2   6   8      410.63      355.78      9.13 o 
  -1   6   8      690.25      764.22     23.41 o 
   0   6   8    13753.47    14017.01    343.00 o 
   1   6   8      596.04      557.86     14.58 o 
   2   6   8      714.40      668.28     14.25 o 
   3   6   8      789.05      672.15     13.46 o 
   4   6   8     1394.87     1329.78     29.23 o 
   5   6   8       67.29       80.87      3.90 o 
   6   6   8      163.84      145.43      5.11 o 
   7   6   8       12.15       13.38      2.43 o 
   8   6   8       71.16       73.48      4.00 o 
 -10   7   8        8.93        8.77      5.03 o 
  -9   7   8        9.47        5.36      5.85 o 
  -8   7   8       71.56       90.46      9.90 o 
  -7   7   8       35.95       45.87      4.62 o 
  -6   7   8       60.84       93.22      5.91 o 
  -5   7   8      129.24      107.66      4.61 o 
  -4   7   8        9.83       11.81      1.97 o 
  -3   7   8       16.55       14.99      1.85 o 
  -2   7   8      535.62      506.92     11.51 o 
  -1   7   8     1049.46     1037.97     22.49 o 
   0   7   8      131.64      127.86      4.53 o 
   1   7   8      681.06      594.19     14.02 o 
   2   7   8      414.39      405.81      9.39 o 
   3   7   8     1413.65     1359.37     25.64 o 
   4   7   8        2.93        1.02      1.72 o 
   5   7   8      184.91      185.17      6.09 o 
   6   7   8       34.09       26.50      2.96 o 
   7   7   8        4.31        9.31      2.26 o 
   8   7   8       19.88       17.89      5.11 o 
  -9   8   8       21.54       21.92      6.66 o 
  -8   8   8       17.35        9.00      3.88 o 
  -7   8   8       10.47       27.30      4.18 o 
  -6   8   8      142.43      187.28     10.34 o 
  -5   8   8      563.81      553.26     13.48 o 
  -4   8   8      835.16      765.18     14.65 o 
  -3   8   8     1133.84     1113.55     24.27 o 
  -2   8   8       10.10       10.26      1.71 o 
  -1   8   8      768.66      942.92     18.43 o 
   0   8   8     1150.78     1293.26     26.94 o 
   1   8   8     1458.07     1505.61     30.86 o 
   2   8   8       38.21       35.50      2.33 o 
   3   8   8     1261.26     1021.13     21.44 o 
   4   8   8      326.29      304.49      7.79 o 
   5   8   8        5.99        6.90      2.08 o 
   6   8   8      182.15      199.17      6.01 o 
   7   8   8       17.10       21.82      2.52 o 
   8   8   8        0.47       -0.81      2.60 o 
  -9   9   8       11.24        9.25      5.68 o 
  -8   9   8       34.56       39.45      3.92 o 
  -7   9   8       25.36       34.33      8.77 o 
  -6   9   8       17.90       15.72      2.66 o 
  -5   9   8       48.40       48.93      3.02 o 
  -4   9   8      394.96      382.98      9.92 o 
  -3   9   8       10.92        9.56      1.98 o 
  -2   9   8      472.00      424.93     10.26 o 
  -1   9   8      188.49      217.29      5.68 o 
   0   9   8      285.86      306.76      7.47 o 
   1   9   8      131.27      165.66      5.09 o 
   2   9   8      348.24      341.94      8.31 o 
   3   9   8      226.40      239.60      7.72 o 
   4   9   8      123.64      125.01      4.54 o 
   5   9   8       61.06       55.63      3.29 o 
   6   9   8      153.52      181.32      5.46 o 
   7   9   8       20.15       22.56      2.47 o 
  -9  10   8        4.45        3.17      4.95 o 
  -8  10   8        6.15        4.87      5.72 o 
  -7  10   8       46.56       76.29      9.42 o 
  -5  10   8      387.36      358.56      9.35 o 
  -4  10   8      110.27      100.03      4.29 o 
  -3  10   8      493.07      490.48      9.87 o 
  -2  10   8      515.77      468.25     10.91 o 
  -1  10   8      137.08      130.86      4.40 o 
   0  10   8      461.87      467.70     10.45 o 
   1  10   8      239.31      235.61      7.13 o 
   2  10   8       82.44       79.39      3.46 o 
   3  10   8     1686.66     1657.44     39.24 o 
   4  10   8       55.34       49.17      3.24 o 
   5  10   8      150.32      136.51      4.97 o 
   6  10   8       37.81       37.71      3.07 o 
   7  10   8       13.47       18.05      3.74 o 
  -9  11   8       11.11        0.49      4.55 o 
  -8  11   8        0.49        1.44      2.31 o 
  -7  11   8        9.48       19.25      3.68 o 
  -6  11   8       59.72       73.76      4.47 o 
  -5  11   8      321.48      314.75      8.68 o 
  -4  11   8      510.39      502.18     12.04 o 
  -3  11   8     1074.67      976.96     18.65 o 
  -2  11   8      329.62      301.47      8.40 o 
  -1  11   8      124.10      125.31      4.58 o 
   0  11   8       31.42       26.24      2.30 o 
   1  11   8      150.36      159.48      5.45 o 
   2  11   8      699.64      671.77     17.33 o 
   3  11   8      496.85      528.85     14.27 o 
   4  11   8      372.54      365.50      9.83 o 
   5  11   8      167.26      178.77      5.63 o 
   6  11   8      233.05      212.31      6.41 o 
   7  11   8       89.40      100.45      8.61 o 
  -9  12   8        9.40        0.00      3.33 o 
  -8  12   8       55.30       59.78      4.04 o 
  -7  12   8       10.84       10.61      2.86 o 
  -6  12   8      699.95      695.74     17.77 o 
  -5  12   8      117.93      115.09      5.09 o 
  -4  12   8      322.64      296.49      7.96 o 
  -3  12   8      121.07      118.97      4.04 o 
  -2  12   8       68.64       73.47      3.66 o 
  -1  12   8       37.47       31.46      2.56 o 
   0  12   8       22.71       30.11      2.76 o 
   1  12   8       67.69       59.87      3.53 o 
   2  12   8       51.49       65.06      4.02 o 
   3  12   8       44.60       34.54      3.22 o 
   4  12   8      308.80      276.87      8.61 o 
   5  12   8       80.44       74.83      3.66 o 
   6  12   8      161.71      140.01      5.98 o 
   7  12   8       61.23       57.34      4.04 o 
  -8  13   8        1.82        5.14      2.45 o 
  -7  13   8       67.05       77.60      5.31 o 
  -6  13   8      117.57      137.82      5.95 o 
  -5  13   8      122.37      117.29      4.38 o 
  -4  13   8      122.23      107.20      4.53 o 
  -3  13   8      436.40      429.90     10.53 o 
  -2  13   8      305.93      282.88      7.30 o 
  -1  13   8      279.20      297.18      7.59 o 
   0  13   8       16.49       26.61      2.72 o 
   1  13   8       53.14       62.60      3.63 o 
   2  13   8       57.85       56.32      3.90 o 
   3  13   8      353.55      307.33     11.08 o 
   4  13   8       64.21       64.82      3.96 o 
   5  13   8       23.97       26.23      2.78 o 
   6  13   8       19.57       18.04      2.90 o 
   7  13   8        8.37        5.28      2.76 o 
  -8  14   8        3.38        1.70      2.23 o 
  -7  14   8        1.57        4.01      2.71 o 
  -6  14   8       42.37       51.03      3.73 o 
  -5  14   8      377.28      360.07      9.10 o 
  -4  14   8      142.70      141.74      5.21 o 
  -3  14   8      670.20      704.24     15.33 o 
  -2  14   8      858.23      854.05     20.55 o 
  -1  14   8      138.44      121.92      4.98 o 
   0  14   8      146.86      200.07      6.83 o 
   1  14   8       99.20       92.39      4.64 o 
   2  14   8      218.30      245.12      7.44 o 
   3  14   8      288.90      269.40      9.76 o 
   4  14   8       38.91       39.96      4.43 o 
   5  14   8       24.07       25.65      5.20 o 
   6  14   8       19.36       14.13      4.06 o 
  -7  15   8       21.13       24.37      3.35 o 
  -6  15   8      156.26      148.09      6.14 o 
  -5  15   8       27.00       27.06      2.90 o 
  -4  15   8      275.07      280.28      7.00 o 
  -3  15   8        9.43       10.50      2.54 o 
  -2  15   8      217.14      185.79      7.58 o 
  -1  15   8       73.24       90.53      5.61 o 
   0  15   8       94.81       83.77      4.60 o 
   1  15   8        4.69       12.67      3.50 o 
   2  15   8       12.65       10.70      3.22 o 
   3  15   8       87.04       80.25      7.34 o 
   4  15   8       92.51       83.25      5.65 o 
   5  15   8       19.08       14.53      4.47 o 
  -7  16   8        8.44        7.54      2.79 o 
  -6  16   8        3.02       11.03      2.45 o 
  -5  16   8      291.08      275.72      7.68 o 
  -4  16   8       29.22       25.66      2.66 o 
  -3  16   8       16.29       10.97      2.67 o 
  -2  16   8        9.96       14.99      3.00 o 
  -1  16   8       60.87       70.98      5.18 o 
   0  16   8       18.81       31.19      2.83 o 
   1  16   8       96.43      104.42      5.46 o 
   2  16   8       57.69       54.55      4.60 o 
   3  16   8      323.45      307.78     14.94 o 
   4  16   8       15.83        9.83      3.24 o 
   5  16   8        1.60       -2.03      2.84 o 
  -6  17   8       95.08       92.05      3.72 o 
  -5  17   8       43.68       48.10      3.49 o 
  -4  17   8        0.80        0.93      1.97 o 
  -3  17   8       55.89       49.42      3.91 o 
  -2  17   8        3.31        3.85      2.81 o 
  -1  17   8       54.12       60.66      4.84 o 
   0  17   8       35.71       42.65      4.16 o 
   1  17   8       37.40       30.51      3.04 o 
   2  17   8        9.76        8.63      2.87 o 
   3  17   8      104.50      105.62     10.31 o 
   4  17   8       19.98       19.40      3.24 o 
  -5  18   8       12.14       13.62      2.67 o 
  -4  18   8      134.52      131.60      5.67 o 
  -3  18   8        4.24       10.68      3.74 o 
  -2  18   8      359.02      337.08     13.39 o 
  -1  18   8       35.82       43.13      8.16 o 
   0  18   8       20.89       23.34      3.71 o 
   1  18   8        4.96       17.87      3.94 o 
   2  18   8      228.05      236.41     12.02 o 
   3  18   8       11.01        5.44      4.55 o 
  -5  19   8       10.82       11.12      4.55 o 
  -4  19   8        7.74        7.17      3.10 o 
  -3  19   8       27.48       30.12      6.17 o 
  -2  19   8       19.92       15.04      4.70 o 
  -1  19   8      187.33      194.33     12.02 o 
   0  19   8        2.96        7.17      4.76 o 
   1  19   8      196.56      203.07      9.73 o 
   2  19   8       63.67       67.66      6.02 o 
   3  19   8       62.04       61.86      7.23 o 
  -4  20   8        1.34        3.73      5.44 o 
  -3  20   8       34.61       30.82      4.39 o 
  -2  20   8       22.00       26.18      4.60 o 
  -1  20   8       18.62       36.56     12.79 o 
   0  20   8       69.12      100.30     18.79 o 
   1  20   8       18.17       24.96      3.64 o 
  -2  21   8       18.45       14.69      5.76 o 
  -1  21   8       16.87       24.03      6.17 o 
   0  21   8        8.25        6.90      5.28 o 
  -3 -20   9       41.68       43.19      6.90 o 
  -2 -20   9      163.55      154.23      7.89 o 
  -1 -20   9       95.65      105.08      6.74 o 
   0 -20   9      123.88      132.93      7.69 o 
  -4 -19   9       22.20       26.52      2.93 o 
  -3 -19   9       36.19       37.16      3.28 o 
  -2 -19   9       98.54       99.84      7.00 o 
  -1 -19   9       79.93       80.06      9.50 o 
   0 -19   9      261.40      264.12     10.60 o 
   1 -19   9      117.76      124.77      6.64 o 
   2 -19   9        8.51        2.84      3.20 o 
  -5 -18   9       55.18       55.63      3.64 o 
  -4 -18   9        3.41        1.17      2.57 o 
  -3 -18   9      187.55      171.65      8.35 o 
  -2 -18   9        6.19        7.12      2.53 o 
  -1 -18   9      188.50      148.19      6.63 o 
   0 -18   9       28.22       23.54      3.52 o 
   1 -18   9        3.45        5.61      3.24 o 
   2 -18   9       47.63       45.40      4.33 o 
   3 -18   9       70.85       77.30      5.69 o 
  -6 -17   9       58.92       47.95      3.80 o 
  -5 -17   9        5.39        7.49      1.99 o 
  -4 -17   9       86.76       91.16      4.56 o 
  -3 -17   9       65.26       60.19      3.60 o 
  -2 -17   9        0.94        4.26      2.42 o 
  -1 -17   9       12.83       10.31      2.68 o 
   0 -17   9       31.66       30.71      3.12 o 
   1 -17   9      141.89      127.60      6.44 o 
   2 -17   9       22.15       27.04      5.17 o 
   3 -17   9       22.59       10.95      3.81 o 
  -6 -16   9       31.77       26.62      2.83 o 
  -5 -16   9      137.80      125.14      4.66 o 
  -4 -16   9       39.51       56.26      2.85 o 
  -3 -16   9        5.67        7.74      2.28 o 
  -2 -16   9       76.62       71.45      4.24 o 
  -1 -16   9        3.79        9.21      2.72 o 
   0 -16   9      227.26      214.78      7.06 o 
   1 -16   9        8.74       13.69      4.81 o 
   2 -16   9      123.31      130.48      5.30 o 
   3 -16   9       30.10       34.09      5.13 o 
   4 -16   9      125.20      105.13      9.99 o 
  -7 -15   9        0.82       -0.36      1.64 o 
  -6 -15   9       26.74       23.47      3.12 o 
  -5 -15   9        7.97        7.28      2.02 o 
  -4 -15   9       14.43       12.54      1.79 o 
  -3 -15   9      750.51      695.66     16.57 o 
  -2 -15   9      142.76      127.90      5.55 o 
  -1 -15   9      303.79      308.55     10.62 o 
   0 -15   9       41.48       51.30      3.70 o 
   1 -15   9      488.21      498.34     11.70 o 
   2 -15   9       41.02       32.46      3.12 o 
   3 -15   9       19.25       23.10      3.07 o 
   4 -15   9        3.71       -0.16      4.95 o 
   5 -15   9       20.22       17.85      3.47 o 
  -7 -14   9        9.45       18.26      2.40 o 
  -6 -14   9       98.50      112.35      6.31 o 
  -5 -14   9      151.64      141.81      5.01 o 
  -4 -14   9      294.88      273.73      6.50 o 
  -3 -14   9      213.25      213.95      6.01 o 
  -2 -14   9     1670.98     1628.57     35.61 o 
  -1 -14   9      189.98      184.72      6.72 o 
   0 -14   9      222.68      215.06      7.17 o 
   1 -14   9        6.52       12.43      2.13 o 
   2 -14   9      514.46      484.52     13.93 o 
   3 -14   9       28.48       18.84      3.26 o 
   4 -14   9       94.48       88.04      4.88 o 
   5 -14   9       30.28       31.13      3.27 o 
   6 -14   9        9.08        7.31      2.44 o 
  -8 -13   9        7.36       10.96      4.22 o 
  -7 -13   9        5.66        1.78      2.04 o 
  -6 -13   9       91.04      115.64      5.24 o 
  -5 -13   9       11.30       14.52      2.25 o 
  -4 -13   9      235.29      210.62      5.57 o 
  -3 -13   9       91.88       87.24      3.67 o 
  -2 -13   9      400.24      383.53      9.35 o 
  -1 -13   9      108.60      102.41      5.02 o 
   0 -13   9       11.56       11.09      2.13 o 
   1 -13   9      198.35      170.57      5.34 o 
   2 -13   9      195.79      174.36      6.98 o 
   3 -13   9      165.50      144.42      6.04 o 
   4 -13   9       40.25       37.26      4.50 o 
   5 -13   9       56.32       55.76      4.30 o 
   6 -13   9      113.65       95.41      6.55 o 
  -8 -12   9        8.61        9.94      3.10 o 
  -7 -12   9       25.35       37.14      3.03 o 
  -6 -12   9        1.78        4.77      2.24 o 
  -5 -12   9      633.59      646.59     15.82 o 
  -4 -12   9      131.35      132.29      4.15 o 
  -3 -12   9      718.09      747.07     15.62 o 
  -2 -12   9       19.30       16.39      2.27 o 
  -1 -12   9      131.72      135.77      4.50 o 
   0 -12   9       38.76       45.78      2.99 o 
   1 -12   9      310.21      277.95      7.83 o 
   2 -12   9       83.09       75.80      4.13 o 
   3 -12   9      112.13      111.10      6.77 o 
   4 -12   9       46.95       48.56      3.72 o 
   5 -12   9       35.72       33.50      3.24 o 
   6 -12   9        7.84       13.19      4.47 o 
  -8 -11   9       11.52       12.39      3.35 o 
  -7 -11   9       11.73       11.37      2.33 o 
  -6 -11   9       60.42       78.40      4.36 o 
  -5 -11   9      559.73      531.76     13.41 o 
  -4 -11   9      701.30      732.76     13.90 o 
  -3 -11   9      585.88      593.36     12.66 o 
  -2 -11   9      110.84       99.29      3.71 o 
  -1 -11   9      306.54      302.96      7.46 o 
   0 -11   9       52.38       76.03      3.57 o 
   1 -11   9       67.32       74.83      3.84 o 
   2 -11   9       29.69       31.19      2.76 o 
   3 -11   9       85.12       87.26      5.49 o 
   4 -11   9        0.48        0.04      2.36 o 
   5 -11   9      160.56      173.55      6.39 o 
   6 -11   9       24.79       29.35      4.77 o 
   7 -11   9        1.11       -0.22      2.41 o 
  -9 -10   9        6.48       11.85      3.73 o 
  -8 -10   9       26.74       25.11      3.48 o 
  -7 -10   9        4.66       13.10      3.70 o 
  -6 -10   9      493.75      515.62     14.74 o 
  -5 -10   9        3.80        1.78      1.95 o 
  -4 -10   9      451.78      438.01      9.02 o 
  -3 -10   9      530.13      525.82     11.52 o 
  -2 -10   9      818.37      798.02     16.37 o 
  -1 -10   9       99.51      121.45      4.05 o 
   0 -10   9      546.03      571.77     15.34 o 
   1 -10   9      172.72      184.22      5.33 o 
   2 -10   9      282.90      322.35      9.20 o 
   3 -10   9      138.27      140.81      6.86 o 
   4 -10   9      810.75      794.33     18.14 o 
   5 -10   9       46.90       57.49      3.40 o 
   6 -10   9       36.12       43.99      3.36 o 
   7 -10   9        9.63       11.19      1.80 o 
  -9  -9   9        6.37        7.39      4.22 o 
  -8  -9   9       18.49       14.68      3.23 o 
  -7  -9   9       55.23       53.73      3.42 o 
  -6  -9   9      207.28      218.56      7.75 o 
  -5  -9   9      218.34      228.07      6.55 o 
  -4  -9   9      111.89      115.68      3.50 o 
  -3  -9   9       45.97       55.82      2.69 o 
  -2  -9   9      476.36      471.36     10.28 o 
  -1  -9   9      678.83      673.12     14.26 o 
   0  -9   9      362.90      387.18      9.57 o 
   1  -9   9      666.45      621.96     13.96 o 
   2  -9   9      743.17      655.53     15.82 o 
   3  -9   9      374.92      335.10     11.26 o 
   4  -9   9        1.83        1.80      2.28 o 
   5  -9   9      131.71      139.63      5.89 o 
   6  -9   9       93.90       99.66      4.35 o 
   7  -9   9       68.47       70.19      5.50 o 
  -9  -8   9       17.87       15.75      5.11 o 
  -8  -8   9       20.07       25.21      4.87 o 
  -7  -8   9      103.43      101.66      4.68 o 
  -6  -8   9      571.89      555.32     15.63 o 
  -5  -8   9      340.72      314.09      8.27 o 
  -4  -8   9     1634.68     1549.34     28.30 o 
  -3  -8   9      658.03      612.16     12.51 o 
  -2  -8   9      493.86      525.70     11.04 o 
   0  -8   9      826.70      985.37     19.99 o 
   1  -8   9      231.01      313.66     14.23 o 
   2  -8   9     2780.42     2676.84     57.45 o 
   3  -8   9      274.09      249.93      7.97 o 
   4  -8   9      218.20      209.87      8.02 o 
   5  -8   9      553.95      542.75     15.24 o 
   6  -8   9      264.81      247.14      7.11 o 
   7  -8   9       20.95       19.01      2.48 o 
  -9  -7   9       38.15       29.47      5.93 o 
  -8  -7   9      119.19      110.09      8.44 o 
  -7  -7   9       71.53       87.63      7.13 o 
  -6  -7   9      156.33      150.76      6.53 o 
  -5  -7   9        1.26       -1.43      1.46 o 
  -4  -7   9      325.41      335.43      8.27 o 
  -3  -7   9      107.51       98.83      3.32 o 
  -2  -7   9      803.51      796.21     15.66 o 
  -1  -7   9       20.25       40.92      4.02 o 
   0  -7   9      403.61      452.46     10.67 o 
   1  -7   9       88.13      137.07      8.12 o 
   2  -7   9     1171.64     1140.96     26.26 o 
   3  -7   9      757.86      711.48     18.10 o 
   4  -7   9      393.47      382.20     10.87 o 
   5  -7   9      266.35      256.13      8.20 o 
   6  -7   9       82.95       90.75      5.26 o 
   7  -7   9       33.87       40.00      3.04 o 
   8  -7   9       12.73       18.35      4.14 o 
  -9  -6   9        2.27        1.51      3.12 o 
  -8  -6   9       49.39       67.38      8.52 o 
  -7  -6   9      745.00      840.51     24.14 o 
  -6  -6   9       84.44       83.35      4.33 o 
  -5  -6   9      464.59      464.30     10.12 o 
  -4  -6   9       54.89       64.09      2.54 o 
  -3  -6   9      450.80      457.86      9.39 o 
  -2  -6   9      171.25      175.24      4.60 o 
  -1  -6   9      132.11      176.52      8.44 o 
   0  -6   9      285.38      288.37      6.95 o 
   1  -6   9      168.17      176.08      5.53 o 
   2  -6   9       55.71       47.71      2.69 o 
   3  -6   9      822.14      843.08     20.94 o 
   4  -6   9      116.20      135.50      5.45 o 
   5  -6   9       87.31       76.42      4.29 o 
   6  -6   9       42.00       52.55      3.12 o 
   7  -6   9       76.86       87.24      5.09 o 
   8  -6   9        4.28        3.36      2.33 o 
  -9  -5   9        0.68       -0.32      2.74 o 
  -8  -5   9       63.58       69.81      4.79 o 
  -7  -5   9      135.35      126.71     10.63 o 
  -6  -5   9      257.67      235.36     12.01 o 
  -5  -5   9      114.32      109.72      3.66 o 
  -4  -5   9       39.54       35.22      1.91 o 
  -3  -5   9      139.09      138.50      3.71 o 
  -2  -5   9      141.05      116.59      3.67 o 
  -1  -5   9      150.30      142.64      8.69 o 
   0  -5   9     1414.36     1448.45     35.67 o 
   1  -5   9       35.42       54.15      7.39 o 
   2  -5   9      771.70      800.57     16.83 o 
   3  -5   9      470.21      518.22     14.14 o 
   4  -5   9      305.25      313.66     10.13 o 
   5  -5   9       10.21       14.21      2.56 o 
   6  -5   9       21.90       32.73      2.68 o 
   7  -5   9       13.87       15.06      2.54 o 
   8  -5   9       11.66        9.93      2.27 o 
 -10  -4   9       39.96       34.91      5.52 o 
  -9  -4   9       13.59       14.18      2.91 o 
  -8  -4   9      384.09      358.74     14.16 o 
  -7  -4   9       72.73      113.20      6.47 o 
  -6  -4   9      319.17      305.44      8.14 o 
  -5  -4   9      382.27      370.21      7.89 o 
  -4  -4   9     1498.15     1392.38     32.81 o 
  -3  -4   9      362.06      381.65     10.37 o 
  -2  -4   9     2427.71     2412.42     51.26 o 
  -1  -4   9      635.45      792.03     46.14 o 
   0  -4   9     5073.47     5447.64    146.49 o 
   1  -4   9      897.90      898.67     25.16 o 
   2  -4   9      483.41      523.49     13.27 o 
   3  -4   9       45.85       41.36      2.92 o 
   4  -4   9      515.11      549.23     14.09 o 
   5  -4   9      181.63      172.27      6.40 o 
   6  -4   9      164.83      187.82      7.50 o 
   7  -4   9       15.84       27.13      2.88 o 
   8  -4   9        8.52        8.87      2.37 o 
 -10  -3   9        8.81        1.06      4.14 o 
  -9  -3   9      135.71      111.82      5.98 o 
  -8  -3   9       31.23       26.51      3.55 o 
  -7  -3   9       25.54       77.36      7.26 o 
  -6  -3   9       63.00       58.00      4.77 o 
  -5  -3   9      259.15      237.16      5.01 o 
  -4  -3   9       40.07       35.70      2.08 o 
  -3  -3   9      107.49      154.91      5.94 o 
  -2  -3   9      900.64      869.42     22.40 o 
  -1  -3   9       25.25       25.37      2.43 o 
   0  -3   9      394.37      396.70     12.53 o 
   1  -3   9     2216.18     2250.87     60.59 o 
   2  -3   9       76.17       66.48      3.29 o 
   3  -3   9      256.30      274.51      7.31 o 
   4  -3   9      136.46      133.04      5.08 o 
   5  -3   9      370.95      386.73     11.15 o 
   6  -3   9      184.95      188.70      6.02 o 
   7  -3   9       72.38       78.66      4.38 o 
   8  -3   9       30.94       30.73      3.59 o 
 -10  -2   9        6.93        9.43      3.50 o 
  -9  -2   9       87.76       92.01      5.09 o 
  -8  -2   9      359.59      346.54     11.05 o 
  -7  -2   9      136.67      155.94      7.60 o 
  -6  -2   9      798.14      744.29     16.22 o 
  -5  -2   9      233.16      223.77      4.92 o 
  -4  -2   9      446.05      446.18     10.25 o 
  -3  -2   9      986.23      958.58     32.22 o 
  -2  -2   9      867.97      820.93     20.55 o 
  -1  -2   9     2120.69     2311.37     52.71 o 
   0  -2   9      226.28      261.72      8.49 o 
   1  -2   9     2521.88     2854.23     77.47 o 
   2  -2   9     3124.08     3233.09     76.61 o 
   3  -2   9      207.20      222.12      5.95 o 
   4  -2   9      252.78      247.33      7.42 o 
   5  -2   9      317.39      320.75      8.84 o 
   6  -2   9      139.54      167.20      7.35 o 
   7  -2   9       61.92       71.77      4.17 o 
   8  -2   9      105.20      105.11      5.00 o 
 -10  -1   9        2.84        1.32      4.99 o 
  -9  -1   9        3.03        1.57      2.64 o 
  -8  -1   9       38.41       39.39      4.43 o 
  -7  -1   9       16.47       19.79      3.30 o 
  -6  -1   9       76.65       76.89      4.26 o 
  -5  -1   9       22.02       24.36      2.06 o 
  -4  -1   9      162.02      171.77      5.70 o 
  -3  -1   9      212.03      210.23     10.76 o 
  -2  -1   9     2203.79     2297.64     51.10 o 
   0  -1   9     7581.89     8821.13    211.77 o 
   1  -1   9      194.48      310.47     15.89 o 
   2  -1   9      920.54      892.18     22.96 o 
   3  -1   9      111.08      124.96      3.98 o 
   4  -1   9      372.72      387.32      9.53 o 
   5  -1   9       16.04       11.58      2.23 o 
   6  -1   9      393.74      381.37      9.64 o 
   7  -1   9      160.41      163.45      6.32 o 
   8  -1   9       24.46       21.37      2.71 o 
 -10   0   9       23.87        7.79      5.52 o 
  -9   0   9       14.77       16.15      3.40 o 
  -8   0   9        4.16       12.35      3.07 o 
  -7   0   9      208.55      222.11     20.10 o 
  -6   0   9        0.58       14.48      2.73 o 
  -5   0   9       93.79       93.83      3.53 o 
  -4   0   9        7.68        5.96      1.82 o 
  -3   0   9      420.93      463.94     16.88 o 
  -2   0   9     1303.23     1214.34     28.31 o 
  -1   0   9     1287.43     1326.73     30.52 o 
   0   0   9      542.01      535.99     14.39 o 
   1   0   9     1795.95     1880.86     51.34 o 
   2   0   9      112.48      138.22      7.82 o 
   3   0   9       48.81       40.77      2.34 o 
   4   0   9      171.85      171.53      5.37 o 
   5   0   9      475.12      459.08     11.20 o 
   6   0   9      129.79      137.10      4.95 o 
   7   0   9       61.88       71.23      4.92 o 
   8   0   9       46.87       34.71      3.15 o 
 -10   1   9        2.32        1.22      5.20 o 
  -9   1   9        2.40        3.23      3.72 o 
  -8   1   9       34.29       29.23      3.65 o 
  -7   1   9       13.17       22.93      4.12 o 
  -6   1   9       83.12       89.58      3.92 o 
  -5   1   9       14.42       14.83      2.09 o 
  -4   1   9      132.70      161.02      6.44 o 
  -3   1   9      166.59      169.00      8.47 o 
  -2   1   9     2100.54     2193.56     51.13 o 
   0   1   9     7582.81     8521.56    236.49 o 
   1   1   9      204.88      312.53     11.48 o 
   2   1   9      972.10      936.30     21.08 o 
   3   1   9      112.40      124.24      4.00 o 
   4   1   9      353.70      373.80      9.43 o 
   5   1   9       18.68       19.11      2.35 o 
   6   1   9      379.99      379.74      9.81 o 
   7   1   9      146.12      158.92      7.17 o 
   8   1   9       25.71       22.37      2.75 o 
 -10   2   9        4.01       12.50      5.85 o 
  -9   2   9       86.20       84.48      6.81 o 
  -8   2   9      371.59      364.71     12.45 o 
  -7   2   9      135.11      157.17      6.67 o 
  -6   2   9      751.94      736.54     15.12 o 
  -5   2   9      220.65      212.98      5.63 o 
  -4   2   9      386.92      401.03     13.22 o 
  -3   2   9      987.35      990.10     32.74 o 
  -2   2   9      956.32      927.91     20.84 o 
  -1   2   9     2131.26     2360.38     52.89 o 
   0   2   9      205.83      249.83     12.34 o 
   1   2   9     2552.83     2882.19     69.67 o 
   2   2   9     3106.37     3185.32     64.31 o 
   3   2   9      223.61      237.73      5.62 o 
   4   2   9      312.83      307.93      7.63 o 
   5   2   9      347.06      352.01      9.01 o 
   6   2   9      155.21      175.80      5.71 o 
   7   2   9       71.93       78.78      5.96 o 
   8   2   9      104.84      103.49      5.01 o 
 -10   3   9        8.51        0.49      4.95 o 
  -9   3   9      127.97      118.65     10.96 o 
  -8   3   9       30.13       30.93      5.04 o 
  -7   3   9       17.48       65.08      6.39 o 
  -6   3   9       62.39       53.79      4.21 o 
  -5   3   9      219.52      197.73      5.34 o 
  -4   3   9       42.23       36.78      3.14 o 
  -3   3   9       82.13      138.93      7.61 o 
  -2   3   9      891.08      862.77     20.69 o 
  -1   3   9       40.86       40.02      2.33 o 
   0   3   9      403.52      413.84     11.26 o 
   1   3   9     2094.93     2213.48     57.29 o 
   2   3   9       68.02       55.73      2.60 o 
   3   3   9      303.37      338.77      7.10 o 
   4   3   9      124.99      112.93      4.19 o 
   5   3   9      379.72      395.34     10.05 o 
   6   3   9      172.71      177.15      5.80 o 
   7   3   9       93.47      101.87      4.87 o 
   8   3   9       28.15       29.72      2.89 o 
 -10   4   9       38.90       33.61      6.90 o 
  -9   4   9       14.24        9.82      5.79 o 
  -8   4   9      369.77      369.30     20.29 o 
  -7   4   9       73.71      102.92      5.85 o 
  -6   4   9      313.83      290.84      8.22 o 
  -5   4   9      400.08      391.22      8.06 o 
  -4   4   9     1555.05     1443.80     34.26 o 
  -3   4   9      318.55      363.66     14.61 o 
  -2   4   9     2488.47     2578.67     56.77 o 
  -1   4   9      593.63      843.41     40.83 o 
   0   4   9     5114.91     5296.39    131.26 o 
   1   4   9      882.18      865.37     22.49 o 
   2   4   9      524.70      569.96     11.38 o 
   3   4   9       29.02       27.17      1.99 o 
   4   4   9      485.42      506.17     12.55 o 
   5   4   9      178.91      178.35      8.46 o 
   6   4   9      165.17      193.06      7.56 o 
   7   4   9       20.50       28.65      2.85 o 
   8   4   9        7.35        6.06      2.65 o 
 -10   5   9        5.66        5.85      4.95 o 
  -9   5   9        0.57       -0.75      5.12 o 
  -8   5   9       59.81       62.40      8.82 o 
  -7   5   9      131.96      135.47     14.59 o 
  -6   5   9      280.03      256.74     13.29 o 
  -5   5   9      124.37      115.88      4.75 o 
  -4   5   9       16.67       16.45      2.15 o 
  -3   5   9      155.73      157.18      8.00 o 
  -2   5   9      156.41      131.07      6.33 o 
  -1   5   9      113.14      102.41      9.50 o 
   0   5   9     1371.31     1421.91     32.78 o 
   2   5   9      727.84      788.07     15.84 o 
   3   5   9      489.33      552.18     10.63 o 
   4   5   9      310.83      314.41      8.38 o 
   5   5   9        8.71        6.18      2.11 o 
   6   5   9       21.39       25.45      2.50 o 
   7   5   9       13.70       12.04      2.37 o 
   8   5   9       10.35       13.67      2.83 o 
 -10   6   9        4.63        2.03      4.63 o 
  -9   6   9        2.32       -1.79      4.62 o 
  -7   6   9      782.72      969.93     33.36 o 
  -6   6   9       90.88      100.27      6.87 o 
  -5   6   9      424.13      446.10     11.06 o 
  -4   6   9       71.78       75.86      3.23 o 
  -3   6   9      439.30      465.76     10.89 o 
  -2   6   9      191.41      200.11      5.52 o 
  -1   6   9      143.25      193.20      5.98 o 
   0   6   9      276.12      274.06      7.23 o 
   1   6   9      154.06      164.31      4.65 o 
   2   6   9       71.36       60.43      2.75 o 
   3   6   9      807.52      832.92     16.82 o 
   4   6   9      103.77      113.20      4.64 o 
   5   6   9       89.31       82.52      3.94 o 
   6   6   9       40.05       52.74      3.10 o 
   7   6   9       81.12       93.54      4.43 o 
   8   6   9        3.61        5.36      3.00 o 
 -10   7   9        1.64        1.79      4.47 o 
  -9   7   9       42.59       36.37      7.63 o 
  -8   7   9      114.62      102.21     10.55 o 
  -7   7   9       88.33      112.74      9.25 o 
  -6   7   9      137.36      128.30      4.75 o 
  -5   7   9        3.70        5.07      1.84 o 
  -4   7   9      361.61      366.71      7.38 o 
  -3   7   9      124.37      116.40      4.26 o 
  -2   7   9      799.79      795.09     16.40 o 
  -1   7   9       18.43       51.23      8.52 o 
   0   7   9      434.18      487.74      9.77 o 
   1   7   9       75.67      141.34     11.37 o 
   2   7   9     1199.85     1192.15     24.56 o 
   3   7   9      748.68      699.92     14.45 o 
   4   7   9      373.34      362.14      9.63 o 
   5   7   9      253.62      249.82      7.26 o 
   6   7   9       82.54       84.20      3.82 o 
   7   7   9       33.03       38.87      3.73 o 
  -9   8   9       17.45       19.81      6.01 o 
  -8   8   9       14.06       13.94      5.61 o 
  -7   8   9       96.81      100.36      6.71 o 
  -6   8   9      572.85      559.58     13.31 o 
  -5   8   9      331.61      287.96      7.52 o 
  -4   8   9     1636.15     1538.70     26.04 o 
  -3   8   9      622.24      569.84     11.76 o 
  -2   8   9      453.98      470.85     11.65 o 
  -1   8   9       42.28       62.10      7.23 o 
   0   8   9      853.00     1025.46     20.23 o 
   1   8   9      226.14      293.30     17.09 o 
   2   8   9     2755.91     2646.51     53.93 o 
   3   8   9      258.80      233.42      7.75 o 
   4   8   9      224.72      221.05      6.59 o 
   5   8   9      606.26      604.94     13.85 o 
   6   8   9      277.92      268.04      7.13 o 
   7   8   9       23.78       24.30      2.53 o 
  -9   9   9        8.83        6.82      5.20 o 
  -8   9   9       18.09       12.78      2.92 o 
  -7   9   9       47.77       47.71      5.45 o 
  -6   9   9      205.00      233.07      6.65 o 
  -5   9   9      195.41      195.60      6.11 o 
  -4   9   9      116.34      108.30      4.53 o 
  -3   9   9       62.44       75.32      3.59 o 
  -2   9   9      457.86      440.36     10.96 o 
  -1   9   9      639.31      647.04     14.05 o 
   0   9   9      381.99      406.24      9.20 o 
   1   9   9      683.24      636.11     15.41 o 
   2   9   9      735.10      655.58     15.99 o 
   3   9   9      338.88      315.21      9.68 o 
   4   9   9        4.61        4.13      1.88 o 
   5   9   9      160.00      169.63      5.42 o 
   6   9   9       97.13       98.44      4.59 o 
   7   9   9       66.25       61.21      3.37 o 
  -9  10   9        6.72        4.55      4.63 o 
  -8  10   9       27.11       20.46      3.29 o 
  -7  10   9        6.54       20.44      6.35 o 
  -6  10   9      498.15      506.63     12.23 o 
  -5  10   9        5.77        9.13      2.35 o 
  -4  10   9      447.83      418.80     10.55 o 
  -3  10   9      524.70      529.56     12.43 o 
  -2  10   9      750.07      723.39     17.14 o 
  -1  10   9       90.22      120.12      5.74 o 
   0  10   9      525.33      533.44     12.05 o 
   1  10   9      182.65      201.11      6.40 o 
   2  10   9      310.02      347.44     10.14 o 
   3  10   9      149.08      143.12      5.79 o 
   4  10   9      759.07      781.08     18.42 o 
   5  10   9       48.70       61.80      3.39 o 
   6  10   9       28.90       28.39      2.77 o 
   7  10   9        9.82        8.95      2.61 o 
  -9  11   9        1.79        0.41      4.30 o 
  -8  11   9       13.08       16.63      2.65 o 
  -7  11   9       12.29       14.79      3.47 o 
  -6  11   9       43.51       57.46      4.09 o 
  -5  11   9      559.41      513.54     12.86 o 
  -4  11   9      638.14      664.23     15.61 o 
  -3  11   9      572.52      564.90     14.87 o 
  -2  11   9      113.66      100.31      4.44 o 
  -1  11   9      285.11      284.84      7.54 o 
   0  11   9       45.86       65.46      3.38 o 
   1  11   9       85.19       96.19      4.52 o 
   2  11   9       40.02       41.63      3.32 o 
   3  11   9      104.60       95.79      5.59 o 
   4  11   9        1.37        4.84      2.05 o 
   5  11   9      179.66      186.71      5.75 o 
   6  11   9       23.04       24.55      2.52 o 
   7  11   9        1.82        3.57      3.25 o 
  -8  12   9       10.83       13.14      2.48 o 
  -7  12   9       24.23       40.62      4.28 o 
  -6  12   9        0.91        3.06      2.65 o 
  -5  12   9      648.12      618.81     15.04 o 
  -4  12   9      135.07      145.53      5.20 o 
  -3  12   9      683.14      719.26     16.52 o 
  -2  12   9       24.01       21.11      2.41 o 
  -1  12   9      124.94      130.10      4.78 o 
   0  12   9       40.08       48.10      3.31 o 
   1  12   9      317.72      301.50      8.83 o 
   2  12   9      103.37       93.52      6.03 o 
   3  12   9      139.23      147.40      6.60 o 
   4  12   9       52.86       51.92      4.54 o 
   5  12   9       41.92       35.65      2.64 o 
   6  12   9        6.11       14.04      4.14 o 
  -8  13   9        6.73        6.57      2.39 o 
  -7  13   9        3.74        3.91      2.82 o 
  -6  13   9       82.73      101.85      5.14 o 
  -5  13   9       14.09       13.65      2.58 o 
  -4  13   9      264.72      243.55      6.82 o 
  -3  13   9       84.54       76.35      4.43 o 
  -2  13   9      428.57      400.04      9.94 o 
  -1  13   9      104.27       97.98      4.72 o 
   0  13   9       11.86       10.23      2.70 o 
   1  13   9      200.11      173.57      6.81 o 
   2  13   9      183.65      169.41      6.63 o 
   3  13   9      156.81      147.27      6.94 o 
   4  13   9       40.15       39.46      3.25 o 
   5  13   9       61.39       50.90      6.82 o 
   6  13   9      105.66       88.73      7.39 o 
  -8  14   9        2.26       -0.73      3.57 o 
  -7  14   9       11.38       26.77      3.34 o 
  -6  14   9       97.43      107.39      5.41 o 
  -5  14   9      146.65      132.98      5.32 o 
  -4  14   9      305.18      283.36      7.70 o 
  -3  14   9      221.07      217.92      7.31 o 
  -2  14   9     1680.07     1631.32     36.94 o 
  -1  14   9      161.41      162.72      5.80 o 
   0  14   9      230.25      216.67      7.34 o 
   1  14   9       10.27       19.60      2.61 o 
   2  14   9      528.40      500.73     13.94 o 
   3  14   9       25.94       19.77      3.29 o 
   4  14   9       94.90       96.06      5.12 o 
   5  14   9       31.91       23.71      5.03 o 
  -7  15   9        1.35        3.26      2.39 o 
  -6  15   9       25.48       23.55      3.06 o 
  -5  15   9       12.41        9.45      2.20 o 
  -4  15   9       18.84       19.61      2.59 o 
  -3  15   9      762.94      718.51     15.80 o 
  -2  15   9      133.80      123.14      6.10 o 
  -1  15   9      348.79      365.57     12.18 o 
   0  15   9       34.38       50.34      3.50 o 
   1  15   9      444.02      456.07     12.50 o 
   2  15   9       30.49       25.41      3.59 o 
   3  15   9       32.05       34.03      4.23 o 
   4  15   9        2.76        3.86      2.90 o 
   5  15   9       25.94       27.12      4.47 o 
  -7  16   9        1.54        9.17      2.68 o 
  -6  16   9       36.47       30.79      2.42 o 
  -5  16   9      134.03      118.45      5.41 o 
  -4  16   9       42.86       56.40      3.55 o 
  -3  16   9        4.17        9.65      2.52 o 
  -2  16   9       85.20       76.24      4.77 o 
  -1  16   9        5.67       14.43      6.48 o 
   0  16   9      218.79      212.34      7.98 o 
   1  16   9       11.71       25.98      3.75 o 
   2  16   9      124.00      124.40      9.15 o 
   3  16   9       29.31       37.99      6.90 o 
   4  16   9      114.01      105.67      6.63 o 
  -6  17   9       50.36       44.26      3.11 o 
  -5  17   9        3.58        5.88      2.62 o 
  -4  17   9       86.08       83.03      4.24 o 
  -3  17   9       63.96       60.75      4.13 o 
  -2  17   9        1.04       -2.69      2.69 o 
  -1  17   9       13.85       10.84      2.91 o 
   0  17   9       35.12       42.52      4.15 o 
   1  17   9      133.13      119.74      5.08 o 
   2  17   9       14.95       12.66      5.68 o 
   3  17   9       27.82       17.78      5.36 o 
   4  17   9       36.31       33.04      5.03 o 
  -5  18   9       53.34       46.48      4.72 o 
  -4  18   9        3.45        5.29      2.50 o 
  -3  18   9      189.35      172.16     12.58 o 
  -2  18   9        5.61        2.06      3.47 o 
  -1  18   9      188.50      145.45      8.57 o 
   0  18   9       34.67       25.73     11.49 o 
   1  18   9        3.97       12.35      3.71 o 
   2  18   9       54.86       56.67      7.71 o 
   3  18   9       79.10       80.14     11.04 o 
  -5  19   9        1.43        2.52      3.57 o 
  -3  19   9       37.97       39.70      6.41 o 
  -2  19   9      109.57      118.58      8.48 o 
  -1  19   9       89.65      106.86     12.75 o 
   0  19   9      268.10      283.59     31.30 o 
   1  19   9      112.97      126.07      6.96 o 
   2  19   9        7.46        6.17      4.38 o 
  -3  20   9       42.28       47.74      7.96 o 
  -2  20   9      156.62      148.06      8.86 o 
  -1  20   9       99.34      105.02      7.71 o 
   0  20   9      120.94      134.61      8.65 o 
  -4 -19  10       17.89       16.72      3.65 o 
  -3 -19  10       36.39       35.64      4.22 o 
  -2 -19  10       40.23       38.69      4.27 o 
  -1 -19  10      168.13      178.92     11.08 o 
   0 -19  10       49.80       48.90      4.50 o 
   1 -19  10       90.73       88.35      6.58 o 
  -5 -18  10        3.10        2.84      2.84 o 
  -4 -18  10       54.86       58.55      4.38 o 
  -3 -18  10        6.23        3.40      2.37 o 
  -2 -18  10      292.18      292.58     13.33 o 
  -1 -18  10       89.95       71.33      6.15 o 
   0 -18  10      143.04      140.05      7.42 o 
   1 -18  10       40.51       36.48      4.09 o 
   2 -18  10       47.53       52.31      4.15 o 
  -6 -17  10       48.06       47.74      4.38 o 
  -5 -17  10        6.68        6.78      1.71 o 
  -4 -17  10        0.65       -0.51      3.21 o 
  -3 -17  10       47.65       50.10      3.26 o 
  -2 -17  10       47.50       44.65      3.54 o 
  -1 -17  10       44.47       49.48      3.67 o 
   0 -17  10      160.71      173.91      6.57 o 
   1 -17  10       88.31       83.36      5.89 o 
   2 -17  10       61.61       63.72      4.97 o 
   3 -17  10       34.52       26.95      6.09 o 
  -6 -16  10        3.59        7.44      2.42 o 
  -5 -16  10       68.30       65.12      3.42 o 
  -4 -16  10       75.81       75.14      4.01 o 
  -3 -16  10      170.14      136.73      5.39 o 
  -2 -16  10       51.90       43.41      3.42 o 
  -1 -16  10      292.68      304.02      9.50 o 
   0 -16  10       27.33       20.67      2.88 o 
   1 -16  10      638.61      623.91     17.96 o 
   2 -16  10       25.70       34.14      3.41 o 
   3 -16  10      141.88      148.48     12.75 o 
   4 -16  10        9.62       12.42      4.38 o 
  -7 -15  10        9.81        9.28      1.92 o 
  -6 -15  10        3.80        7.15      2.31 o 
  -5 -15  10       75.07       72.45      3.66 o 
  -4 -15  10      261.12      251.38      6.46 o 
  -3 -15  10       55.73       53.67      3.23 o 
  -2 -15  10       32.19       34.44      3.14 o 
  -1 -15  10        7.02       30.91      5.22 o 
   0 -15  10      321.17      345.76      9.80 o 
   1 -15  10      114.47      152.17     13.04 o 
   2 -15  10      150.93      154.43      5.72 o 
   3 -15  10       12.67        2.80      6.17 o 
   4 -15  10       23.22       13.31      5.52 o 
  -7 -14  10       14.03       11.79      2.04 o 
  -6 -14  10       20.17       18.48      2.53 o 
  -5 -14  10      119.79      123.82      4.57 o 
  -4 -14  10      138.71      121.30      4.22 o 
  -3 -14  10      193.39      212.00      6.41 o 
  -2 -14  10      506.77      527.23     14.28 o 
  -1 -14  10      262.67      199.45      7.47 o 
   0 -14  10       65.90       60.29      3.96 o 
   1 -14  10       84.60       76.37      3.86 o 
   2 -14  10      115.46      106.52      5.36 o 
   3 -14  10        8.22        4.90      2.89 o 
   4 -14  10        1.26       -3.12      3.12 o 
   5 -14  10        4.39        5.28      3.82 o 
  -8 -13  10       19.76       25.57      4.55 o 
  -7 -13  10       10.36       14.01      2.31 o 
  -6 -13  10       29.73       42.78      3.38 o 
  -5 -13  10       29.41       35.94      2.77 o 
  -4 -13  10       31.16       34.75      2.28 o 
  -3 -13  10      309.04      312.06      8.82 o 
  -2 -13  10      208.79      196.39      6.15 o 
  -1 -13  10       17.59       30.62      2.99 o 
   0 -13  10      209.83      209.88      7.07 o 
   1 -13  10       64.84       51.55      3.25 o 
   2 -13  10      116.93      107.60      5.59 o 
   3 -13  10      127.43      122.92      6.02 o 
   4 -13  10      100.36       93.92      5.16 o 
   5 -13  10      108.52      103.44      5.88 o 
   6 -13  10       13.38       10.65      2.72 o 
  -8 -12  10       25.47       24.31      3.79 o 
  -7 -12  10        4.92        6.11      1.99 o 
  -6 -12  10       18.07       21.08      2.83 o 
  -5 -12  10       77.45       58.67      3.49 o 
  -4 -12  10       28.76       25.09      2.04 o 
  -3 -12  10      138.31      133.05      5.04 o 
  -2 -12  10       42.30       38.69      2.47 o 
  -1 -12  10       55.20       67.93      4.02 o 
   0 -12  10       28.37       34.40      3.51 o 
   1 -12  10       60.39       72.14      3.69 o 
   2 -12  10      527.18      550.75     14.85 o 
   3 -12  10       16.60       14.90      3.13 o 
   4 -12  10      212.04      211.22      8.29 o 
   5 -12  10       67.51       61.95      4.96 o 
   6 -12  10       47.93       39.97      3.53 o 
  -8 -11  10       27.64       30.21      3.87 o 
  -7 -11  10       64.54       82.57      4.30 o 
  -6 -11  10       79.14       93.00      4.92 o 
  -5 -11  10      202.26      200.16      6.39 o 
  -4 -11  10      170.54      162.59      4.60 o 
  -3 -11  10      157.94      178.59      5.26 o 
  -2 -11  10      472.07      466.72     10.27 o 
  -1 -11  10       45.49       55.18      2.91 o 
   0 -11  10       77.47       77.31      3.78 o 
   1 -11  10      207.19      192.81      5.47 o 
   2 -11  10      157.33      167.63      5.81 o 
   3 -11  10       57.22       53.95      4.43 o 
   4 -11  10       31.51       26.54      3.91 o 
   5 -11  10       19.42       30.95      2.93 o 
   6 -11  10       38.27       31.73      3.41 o 
  -8 -10  10       10.13        5.86      5.03 o 
  -7 -10  10      180.86      204.31      7.22 o 
  -6 -10  10      223.92      265.46      8.99 o 
  -5 -10  10     1067.90     1001.94     23.36 o 
  -4 -10  10       77.95       75.68      2.96 o 
  -3 -10  10     2371.88     2150.72     42.56 o 
  -2 -10  10      320.87      338.86      8.01 o 
  -1 -10  10      105.38      116.55      4.20 o 
   0 -10  10      112.41      118.25      4.31 o 
   1 -10  10       45.21       64.56      3.48 o 
   2 -10  10        3.81        5.52      2.24 o 
   3 -10  10      218.40      207.66      8.35 o 
   4 -10  10       33.43       27.66      3.13 o 
   5 -10  10      181.22      188.68      6.54 o 
   6 -10  10       26.42       31.04      4.09 o 
   7 -10  10       20.72       25.65      4.47 o 
  -9  -9  10        8.07       10.07      4.14 o 
  -8  -9  10        2.04        0.48      2.60 o 
  -7  -9  10       47.95       60.81      3.64 o 
  -6  -9  10      262.12      260.33      8.68 o 
  -5  -9  10       24.14       29.50      2.60 o 
  -4  -9  10       64.94       71.37      2.83 o 
  -3  -9  10       20.37       24.06      2.48 o 
  -2  -9  10      496.37      536.80     11.77 o 
  -1  -9  10      259.55      256.57      6.74 o 
   0  -9  10      120.63      115.83      3.67 o 
   1  -9  10      272.60      346.69      9.04 o 
   2  -9  10      346.16      328.13      9.45 o 
   3  -9  10       95.34       90.86      5.77 o 
   4  -9  10       71.81       50.30      3.94 o 
   5  -9  10       10.24        5.43      2.41 o 
   6  -9  10        9.23        8.05      3.39 o 
   7  -9  10        5.41        9.71      2.09 o 
  -9  -8  10       17.68       17.70      4.63 o 
  -8  -8  10       51.86       56.64      6.21 o 
  -7  -8  10      245.12      286.47      9.27 o 
  -6  -8  10      100.78      108.22      5.83 o 
  -5  -8  10      244.87      274.77      7.81 o 
  -4  -8  10     1095.13     1013.48     18.70 o 
  -3  -8  10       20.49       13.50      1.68 o 
  -2  -8  10      336.99      338.30      7.37 o 
  -1  -8  10     1753.22     1635.60     30.27 o 
   0  -8  10       28.47       25.24      2.06 o 
   1  -8  10     1495.98     1368.63     28.14 o 
   2  -8  10      143.32      114.49      4.90 o 
   3  -8  10        4.31        2.46      3.90 o 
   4  -8  10      219.46      173.43      6.12 o 
   5  -8  10      119.35      108.92      4.73 o 
   6  -8  10       26.24       36.48      3.48 o 
   7  -8  10       31.78       28.65      2.92 o 
  -9  -7  10       37.66       38.32      6.01 o 
  -8  -7  10      115.28      121.62      8.99 o 
  -7  -7  10      124.88      160.11      6.96 o 
  -6  -7  10       69.96       88.61      4.58 o 
  -5  -7  10      550.80      521.51     12.66 o 
  -4  -7  10      446.19      436.86     10.18 o 
  -3  -7  10      928.71      856.64     15.98 o 
  -2  -7  10      679.48      599.47     12.78 o 
  -1  -7  10     1343.44     1294.43     23.77 o 
   0  -7  10       49.94       44.15      2.42 o 
   1  -7  10      593.35      656.97     15.19 o 
   2  -7  10       87.30      103.48      4.65 o 
   3  -7  10      638.55      611.97     15.93 o 
   4  -7  10      330.55      349.99      9.23 o 
   5  -7  10      160.14      138.82      5.25 o 
   6  -7  10       62.93       68.37      4.30 o 
   7  -7  10        6.82       10.30      2.45 o 
  -9  -6  10        3.16        7.31      4.30 o 
  -8  -6  10      244.59      232.09     15.55 o 
  -7  -6  10       67.90       94.99      4.67 o 
  -6  -6  10      247.23      252.36      8.38 o 
  -5  -6  10       91.20       88.02      3.21 o 
  -4  -6  10      562.83      532.21     10.07 o 
  -3  -6  10      562.41      515.75      9.80 o 
  -2  -6  10     2272.43     2130.54     37.48 o 
  -1  -6  10      478.90      458.35      9.38 o 
   0  -6  10      184.54      187.06      5.21 o 
   1  -6  10      656.27      653.63     14.43 o 
   2  -6  10     2266.17     2113.46     46.27 o 
   3  -6  10      317.36      346.15     10.04 o 
   4  -6  10      766.38      731.92     16.75 o 
   5  -6  10       62.28       61.36      3.88 o 
   6  -6  10       67.08       70.12      3.43 o 
   7  -6  10        0.62        4.46      1.86 o 
  -9  -5  10       17.43       14.13      5.03 o 
  -8  -5  10       62.39       78.20      5.70 o 
  -7  -5  10      267.88      231.84      9.53 o 
  -6  -5  10       24.97       19.63      2.44 o 
  -5  -5  10        7.22        3.80      1.60 o 
  -4  -5  10      209.27      200.23      4.41 o 
  -3  -5  10      132.44      120.49      3.40 o 
  -2  -5  10      144.16      153.47      5.03 o 
  -1  -5  10      555.76      510.24     11.91 o 
   0  -5  10      426.39      456.99     11.58 o 
   1  -5  10      420.99      384.50      8.66 o 
   2  -5  10        9.07        8.71      2.05 o 
   3  -5  10      535.78      525.37     12.81 o 
   4  -5  10      144.00      144.50      5.25 o 
   5  -5  10      460.18      461.91     11.70 o 
   6  -5  10        3.47        6.38      2.04 o 
   7  -5  10       11.71       13.11      2.40 o 
  -9  -4  10        2.70       -3.18      3.18 o 
  -8  -4  10       81.73      107.03      6.89 o 
  -7  -4  10      538.89      582.50     18.43 o 
  -6  -4  10      160.17      169.52      7.72 o 
  -5  -4  10     2389.64     2113.40     38.19 o 
  -4  -4  10      163.61      184.58      4.38 o 
  -3  -4  10      647.08      629.09     13.25 o 
  -2  -4  10      271.06      275.92      7.00 o 
  -1  -4  10      412.86      405.15      9.44 o 
   0  -4  10      696.02      815.66     18.94 o 
   1  -4  10      201.77      246.19      7.04 o 
   2  -4  10      783.26      773.28     18.01 o 
   3  -4  10      190.13      217.50      6.18 o 
   4  -4  10       80.57       84.36      4.00 o 
   5  -4  10       81.80       67.43      3.98 o 
   6  -4  10       63.61       68.07      3.53 o 
   7  -4  10      106.39      114.67      4.30 o 
  -9  -3  10        6.68        2.03      2.86 o 
  -8  -3  10      128.42      139.32      6.31 o 
  -7  -3  10      110.29      158.38     11.57 o 
  -6  -3  10        2.31        5.40      2.61 o 
  -5  -3  10      434.36      407.30      8.00 o 
  -4  -3  10      438.81      433.15      9.56 o 
  -3  -3  10       10.34       13.37      1.48 o 
  -2  -3  10      942.16      901.54     19.10 o 
  -1  -3  10      501.34      719.19     24.85 o 
   0  -3  10      694.82      825.23     19.21 o 
   1  -3  10      861.49     1019.04     23.68 o 
   2  -3  10     2280.11     2290.20     46.54 o 
   3  -3  10      164.59      175.45      5.39 o 
   4  -3  10       69.56       78.22      3.72 o 
   5  -3  10       16.60       17.22      2.48 o 
   6  -3  10        7.29        4.45      2.01 o 
   7  -3  10       37.62       37.81      2.77 o 
   8  -3  10       13.74       15.51      3.82 o 
  -9  -2  10        7.87       10.30      2.93 o 
  -8  -2  10       94.14      104.88      5.65 o 
  -7  -2  10      249.51      238.62      9.83 o 
  -6  -2  10      116.34      133.80      5.26 o 
  -5  -2  10      812.94      810.45     13.58 o 
  -4  -2  10       49.15       52.66      2.63 o 
  -3  -2  10      669.44      727.54     15.13 o 
  -2  -2  10      427.40      478.02     11.58 o 
  -1  -2  10     5056.63     5161.57    117.13 o 
   0  -2  10       90.72      101.25      4.17 o 
   1  -2  10     1512.09     1507.95     34.15 o 
   2  -2  10     1001.56     1049.97     20.31 o 
   3  -2  10      123.11      124.32      4.34 o 
   4  -2  10      241.25      245.43      7.14 o 
   5  -2  10      186.58      168.84      5.84 o 
   6  -2  10       25.16       28.62      2.37 o 
   7  -2  10      120.13      120.06      4.54 o 
   8  -2  10       51.00       48.12      3.92 o 
 -10  -1  10        3.94        3.65      4.87 o 
  -9  -1  10       54.38       49.02      4.61 o 
  -8  -1  10        1.98        7.59      2.82 o 
  -7  -1  10      218.01      189.23      7.44 o 
  -6  -1  10        3.53       13.78      2.54 o 
  -5  -1  10      469.54      407.51      9.15 o 
  -4  -1  10      126.83      126.78      4.51 o 
  -3  -1  10      155.04      146.40      5.61 o 
  -2  -1  10      381.51      337.70      8.60 o 
  -1  -1  10     1242.84     1247.06     25.33 o 
   0  -1  10       68.82       88.84      3.97 o 
   1  -1  10      626.15      517.34     13.02 o 
   2  -1  10       35.75       42.35      2.25 o 
   3  -1  10      166.53      178.25      4.52 o 
   4  -1  10      127.48      126.31      4.73 o 
   5  -1  10      378.92      369.65      9.93 o 
   6  -1  10       17.80       28.40      2.40 o 
   7  -1  10       26.52       28.51      2.87 o 
   8  -1  10       17.66       17.41      3.90 o 
 -10   0  10        6.34        7.71      5.36 o 
  -9   0  10        8.34        2.03      3.59 o 
  -8   0  10       45.66       59.46      4.34 o 
  -7   0  10       82.10       98.41      5.48 o 
  -6   0  10      658.27      628.97     15.53 o 
  -5   0  10        1.33        0.85      1.55 o 
  -4   0  10     2657.45     2698.92     62.27 o 
  -3   0  10      419.51      392.12     10.76 o 
  -2   0  10     3381.20     2965.69     61.59 o 
  -1   0  10     1649.45     1688.68     35.49 o 
   0   0  10     2703.46     2692.84     60.28 o 
   1   0  10        6.92        1.80      1.56 o 
   2   0  10       47.86       35.94      2.24 o 
   3   0  10        8.98        9.55      1.61 o 
   4   0  10      147.12      141.65      4.53 o 
   5   0  10      101.75       77.98      3.60 o 
   6   0  10       21.24       19.08      2.44 o 
   7   0  10        2.40        2.20      2.32 o 
   8   0  10        0.38        1.91      2.48 o 
 -10   1  10        4.19        7.14      5.36 o 
  -9   1  10       45.70       27.90     11.89 o 
  -8   1  10        1.03       10.41      4.33 o 
  -7   1  10      206.30      191.96      8.33 o 
  -6   1  10        8.48       26.11      3.16 o 
  -5   1  10      506.40      453.50      9.36 o 
  -4   1  10      159.10      158.23      5.51 o 
  -3   1  10      199.52      179.63      5.76 o 
  -2   1  10      430.97      391.46      8.83 o 
  -1   1  10     1111.73     1128.34     25.30 o 
   0   1  10       78.64       95.40      6.43 o 
   1   1  10      655.20      556.41     13.08 o 
   2   1  10       36.12       39.48      2.38 o 
   3   1  10      135.69      143.71      4.31 o 
   4   1  10      135.09      125.62      4.28 o 
   5   1  10      396.89      409.16      9.28 o 
   6   1  10       10.16       19.09      2.37 o 
   7   1  10       26.48       34.35      3.45 o 
   8   1  10       15.09       15.10      3.04 o 
 -10   2  10        4.86        9.34      5.60 o 
  -9   2  10        8.28       10.27      5.77 o 
  -8   2  10       94.55      113.84      7.84 o 
  -7   2  10      252.02      237.47      9.53 o 
  -6   2  10      127.24      139.71      5.37 o 
  -5   2  10      759.66      750.38     15.43 o 
  -4   2  10       41.60       41.31      3.11 o 
  -3   2  10      656.08      708.08     16.68 o 
  -2   2  10      423.59      457.13     10.92 o 
  -1   2  10     5156.34     5448.61    108.96 o 
   0   2  10       65.30       81.68      3.56 o 
   1   2  10     1587.45     1557.04     34.19 o 
   2   2  10     1031.49     1069.22     22.07 o 
   3   2  10      153.16      153.39      4.48 o 
   4   2  10      238.20      249.89      7.09 o 
   5   2  10      208.46      193.78      5.98 o 
   6   2  10       18.65       24.04      2.52 o 
   7   2  10      116.60      122.96      5.93 o 
   8   2  10       50.80       49.30      4.01 o 
 -10   3  10        8.63        2.27      5.11 o 
  -9   3  10        7.49        4.54      5.02 o 
  -8   3  10      120.17      131.63     12.19 o 
  -7   3  10      114.41      161.58      7.89 o 
  -6   3  10        0.10        2.87      2.20 o 
  -5   3  10      440.40      399.70      8.48 o 
  -4   3  10      399.99      401.79      9.76 o 
  -3   3  10       14.02       18.21      2.07 o 
  -2   3  10      899.91      874.46     18.14 o 
  -1   3  10      498.18      691.77     29.19 o 
   0   3  10      684.93      827.69     18.08 o 
   1   3  10      863.60      990.85     21.05 o 
   2   3  10     2379.24     2375.99     46.97 o 
   3   3  10      133.66      149.90      5.19 o 
   4   3  10       50.03       56.73      3.36 o 
   5   3  10       13.00       10.80      2.25 o 
   6   3  10        9.47        6.84      2.01 o 
   7   3  10       36.33       39.34      3.48 o 
   8   3  10       16.33       17.34      2.89 o 
 -10   4  10       19.18       14.29      5.52 o 
  -9   4  10        3.85        1.74      8.40 o 
  -8   4  10       80.90      113.28     18.92 o 
  -7   4  10      532.94      588.87     34.82 o 
  -6   4  10      159.77      191.55      7.94 o 
  -5   4  10     2406.83     2171.37     42.32 o 
  -4   4  10      186.41      206.39      5.41 o 
  -3   4  10      660.22      639.15     15.49 o 
  -2   4  10      284.10      301.69      7.49 o 
  -1   4  10      406.94      410.21     10.44 o 
   0   4  10      694.17      806.14     17.84 o 
   1   4  10      196.57      242.07      6.32 o 
   2   4  10      801.93      776.30     15.66 o 
   3   4  10      163.93      179.13      5.53 o 
   4   4  10       74.68       76.17      3.76 o 
   5   4  10       89.80       82.15      3.92 o 
   6   4  10       72.09       80.60      4.21 o 
   7   4  10       96.67       97.09      4.63 o 
 -10   5  10        1.19       -1.14      4.22 o 
  -9   5  10       20.76       13.67      5.53 o 
  -8   5  10       67.72       79.77     15.51 o 
  -7   5  10      263.63      205.79     14.22 o 
  -6   5  10       25.84       18.49      3.80 o 
  -5   5  10       17.41       13.59      2.75 o 
  -4   5  10      174.70      166.57      4.60 o 
  -3   5  10      116.68      107.64      3.91 o 
  -2   5  10      103.77      114.59      4.07 o 
  -1   5  10      600.66      547.52     10.78 o 
   0   5  10      451.89      478.36     10.89 o 
   1   5  10      356.16      329.08      8.57 o 
   2   5  10       10.09       10.81      1.86 o 
   3   5  10      557.35      544.69     12.28 o 
   4   5  10      142.54      142.48      5.10 o 
   5   5  10      479.68      483.35     11.75 o 
   6   5  10        3.91        3.18      1.90 o 
   7   5  10       16.53       21.82      2.45 o 
 -10   6  10       20.75       10.80      4.71 o 
  -9   6  10        3.39        6.58      5.52 o 
  -8   6  10      253.80      236.40     15.55 o 
  -7   6  10       68.52       99.48      9.20 o 
  -6   6  10      265.01      287.67      8.98 o 
  -5   6  10      100.40      101.54      4.72 o 
  -4   6  10      505.97      465.95      9.56 o 
  -3   6  10      546.84      514.51     10.54 o 
  -2   6  10     2174.90     2054.14     40.47 o 
  -1   6  10      437.81      416.93      9.21 o 
   0   6  10      153.76      160.55      5.36 o 
   1   6  10      668.98      663.43     14.69 o 
   2   6  10     2330.94     2131.05     38.09 o 
   3   6  10      319.47      337.69      9.07 o 
   4   6  10      743.53      704.82     16.63 o 
   5   6  10       67.03       63.99      3.51 o 
   6   6  10       55.18       59.74      3.26 o 
   7   6  10        0.05        3.58      2.24 o 
  -9   7  10       36.65       40.35      7.47 o 
  -8   7  10      116.06      157.84     13.92 o 
  -7   7  10      125.07      178.38     17.71 o 
  -6   7  10       83.70      115.96      5.58 o 
  -5   7  10      542.12      493.95     12.26 o 
  -4   7  10      461.36      446.42      8.87 o 
  -3   7  10      901.39      830.02     16.02 o 
  -2   7  10      663.51      580.65     12.80 o 
  -1   7  10     1264.11     1233.01     23.78 o 
   0   7  10       37.93       35.06      2.49 o 
   1   7  10      681.74      748.87     16.88 o 
   2   7  10       88.08      113.39      4.05 o 
   3   7  10      625.20      592.61     14.48 o 
   4   7  10      306.90      330.25      9.01 o 
   5   7  10      163.88      147.39      5.14 o 
   6   7  10       57.81       61.23      3.20 o 
   7   7  10        8.35       13.17      2.52 o 
  -9   8  10       17.09       15.51      5.93 o 
  -8   8  10       51.30       52.02      7.85 o 
  -7   8  10      252.49      319.07     12.54 o 
  -6   8  10      106.42      129.21      5.16 o 
  -5   8  10      261.94      282.78      8.73 o 
  -4   8  10     1052.58      966.14     18.44 o 
  -3   8  10       21.81       20.12      2.19 o 
  -2   8  10      329.03      339.74      7.79 o 
  -1   8  10     1757.26     1613.44     31.94 o 
   0   8  10       34.14       32.67      2.36 o 
   1   8  10     1489.42     1354.21     30.99 o 
   2   8  10      131.67      115.23      4.86 o 
   3   8  10        1.74        5.70      2.06 o 
   4   8  10      251.38      204.80      6.83 o 
   5   8  10      112.06      105.98      4.39 o 
   6   8  10       24.62       28.50      2.73 o 
   7   8  10       34.68       31.47      3.53 o 
  -9   9  10        7.53        5.11      5.20 o 
  -8   9  10        4.44        2.11      2.47 o 
  -7   9  10       51.68       71.30      6.22 o 
  -6   9  10      283.05      265.40      9.39 o 
  -5   9  10       25.38       25.45      2.67 o 
  -4   9  10       59.38       57.16      3.98 o 
  -3   9  10       24.95       23.65      2.62 o 
  -2   9  10      486.85      518.52     12.59 o 
  -1   9  10      273.13      291.67     10.23 o 
   0   9  10      125.59      127.23      4.39 o 
   1   9  10      283.55      333.57      9.64 o 
   2   9  10      370.09      357.87      9.65 o 
   3   9  10      116.00      113.18      4.61 o 
   4   9  10       78.65       66.45      3.93 o 
   5   9  10       10.16        6.99      2.05 o 
   6   9  10       10.43        9.81      2.25 o 
   7   9  10        7.62        6.12      2.39 o 
  -9  10  10       23.55       15.26      5.44 o 
  -8  10  10       10.46        7.19      2.62 o 
  -7  10  10      188.23      226.08     12.17 o 
  -6  10  10      238.60      282.57      7.70 o 
  -5  10  10     1077.09      976.75     22.03 o 
  -4  10  10       71.43       66.77      4.29 o 
  -3  10  10     2386.13     2188.69     43.99 o 
  -2  10  10      302.06      317.60      8.80 o 
  -1  10  10      124.58      137.51      4.66 o 
   0  10  10      111.20      118.17      4.81 o 
   1  10  10       62.93       77.30      4.18 o 
   2  10  10        6.13        4.31      2.12 o 
   3  10  10      209.50      199.46      7.29 o 
   4  10  10       29.25       27.93      2.94 o 
   5  10  10      175.12      180.39      5.70 o 
   6  10  10       22.44       22.22      2.46 o 
   7  10  10       21.72       18.51      3.82 o 
  -8  11  10       27.76       27.43      2.65 o 
  -7  11  10       74.85      108.97      7.02 o 
  -6  11  10       88.01      108.68      4.63 o 
  -5  11  10      192.23      188.09      6.38 o 
  -4  11  10      189.17      177.03      6.83 o 
  -3  11  10      172.60      184.10      6.86 o 
  -2  11  10      416.34      410.32     11.02 o 
  -1  11  10       31.92       37.33      3.10 o 
   0  11  10       88.12       95.84      4.76 o 
   1  11  10      185.93      177.32      7.01 o 
   2  11  10      129.02      136.59      5.68 o 
   3  11  10       57.76       52.34      3.83 o 
   4  11  10       34.62       32.59      4.69 o 
   5  11  10       21.57       25.10      3.00 o 
   6  11  10       37.24       40.87      4.21 o 
  -8  12  10       26.02       21.19      2.88 o 
  -7  12  10        4.66        6.05      3.21 o 
  -6  12  10       21.93       29.53      3.24 o 
  -5  12  10       75.09       57.07      3.57 o 
  -4  12  10       29.06       24.88      2.92 o 
  -3  12  10      149.13      144.51      5.89 o 
  -2  12  10       42.94       41.57      3.48 o 
  -1  12  10       56.13       70.01      3.88 o 
   0  12  10       22.44       31.16      3.45 o 
   1  12  10       61.77       81.43      4.63 o 
   2  12  10      501.52      536.87     13.94 o 
   3  12  10       13.84       17.56      2.85 o 
   4  12  10      222.46      230.08      8.48 o 
   5  12  10       74.52       75.14     10.63 o 
  -8  13  10       18.38       14.45      5.36 o 
  -7  13  10       13.17       16.37      2.89 o 
  -6  13  10       25.42       40.71      3.49 o 
  -5  13  10       21.11       21.76      2.74 o 
  -4  13  10       31.79       36.39      3.24 o 
  -3  13  10      349.73      356.94     11.12 o 
  -2  13  10      188.05      178.06      6.10 o 
  -1  13  10       15.20       25.62      5.25 o 
   0  13  10      206.71      212.96      7.96 o 
   1  13  10       64.38       53.59      3.90 o 
   2  13  10      120.60      115.22      5.08 o 
   3  13  10      112.48      104.31      5.28 o 
   4  13  10      100.64       95.02      5.29 o 
   5  13  10      117.75      111.30      9.25 o 
  -7  14  10       18.34       15.05      2.89 o 
  -6  14  10       22.47       25.24      2.78 o 
  -5  14  10      109.70      113.41      5.65 o 
  -4  14  10      142.81      122.25      5.20 o 
  -3  14  10      172.00      200.87      7.10 o 
  -2  14  10      499.93      516.60     14.97 o 
  -1  14  10      283.20      221.88      9.11 o 
   0  14  10       60.49       59.33      4.03 o 
   1  14  10       82.31       77.32      4.66 o 
   2  14  10      109.09      107.12      5.81 o 
   3  14  10        5.92        6.99      2.57 o 
   4  14  10        1.00       -2.94      2.94 o 
   5  14  10        5.69        5.36      3.57 o 
  -7  15  10        8.26       10.52      2.83 o 
  -6  15  10        4.32        5.84      1.88 o 
  -5  15  10       82.24       78.51      5.31 o 
  -4  15  10      251.01      248.18      7.02 o 
  -3  15  10       56.15       54.17      3.48 o 
  -2  15  10       31.66       28.05      3.49 o 
   0  15  10      327.67      359.12     14.92 o 
   1  15  10      122.91      141.20      6.15 o 
   2  15  10      137.78      142.47      7.20 o 
   3  15  10       10.62        7.51      3.06 o 
   4  15  10       20.24       16.07      4.63 o 
  -6  16  10        4.87        5.32      2.05 o 
  -5  16  10       58.68       52.29      4.14 o 
  -4  16  10       77.72       72.33      4.15 o 
  -3  16  10      166.70      137.63      5.45 o 
  -2  16  10       50.46       45.52      4.42 o 
  -1  16  10      299.55      294.04     12.80 o 
   0  16  10       24.10       24.13      3.35 o 
   1  16  10      622.11      590.47     19.23 o 
   2  16  10       29.97       41.40      7.23 o 
   3  16  10      138.61      129.41      7.92 o 
   4  16  10       11.06        2.35      3.57 o 
  -6  17  10       46.64       55.77      6.01 o 
  -5  17  10        7.68        5.18      2.45 o 
  -4  17  10        1.08        2.12      2.54 o 
  -3  17  10       49.48       47.01      4.79 o 
  -2  17  10       51.98       49.34      4.33 o 
  -1  17  10       45.04       51.23      6.33 o 
   0  17  10      158.21      178.18     10.64 o 
   1  17  10       93.34       82.97      7.68 o 
   2  17  10       54.66       55.45      8.04 o 
   3  17  10       34.62       25.02      3.67 o 
  -5  18  10        3.60        5.64      3.69 o 
  -4  18  10       52.52       50.74      5.50 o 
  -3  18  10        8.47       10.38      5.60 o 
  -2  18  10      294.03      287.96     11.73 o 
  -1  18  10       85.04       73.10      8.41 o 
   0  18  10      140.35      151.39     15.71 o 
   1  18  10       38.12       34.19      5.38 o 
   2  18  10       41.54       41.57      6.82 o 
  -3  19  10       49.71       47.29      7.47 o 
  -2  19  10       43.45       36.71      5.22 o 
  -1  19  10      185.94      203.29     28.58 o 
   0  19  10       49.85       56.12     13.68 o 
   1  19  10       87.28       80.21     10.31 o 
  -2  20  10       16.58       11.37      5.36 o 
  -4 -19  11       18.46       14.04      2.84 o 
  -1 -19  11       38.56       41.97      5.60 o 
   0 -19  11       19.82       16.97      4.30 o 
  -4 -18  11        7.23        1.38      2.04 o 
  -3 -18  11       74.42       63.12      5.29 o 
  -2 -18  11        3.93        3.99      3.08 o 
  -1 -18  11       16.05       14.52      3.61 o 
   0 -18  11       42.05       43.67      4.21 o 
   1 -18  11       45.20       51.51      6.74 o 
  -5 -17  11       18.95       21.76      4.06 o 
  -4 -17  11        2.35        1.70      2.50 o 
  -3 -17  11        4.47       11.04      2.52 o 
  -2 -17  11       49.60       59.61      7.71 o 
  -1 -17  11       73.03       68.69      6.14 o 
   0 -17  11      254.85      265.68     10.94 o 
   1 -17  11      114.56      106.36      8.04 o 
   2 -17  11       62.00       59.99      5.92 o 
  -6 -16  11        3.05        2.03      2.60 o 
  -5 -16  11       12.83       16.79      2.02 o 
  -4 -16  11       40.58       35.42      3.34 o 
  -3 -16  11        8.78       10.08      2.15 o 
  -2 -16  11       84.12       76.74      3.83 o 
  -1 -16  11       89.62      115.05      9.60 o 
   0 -16  11      212.02      217.30      6.92 o 
   2 -16  11      148.11      151.66      9.82 o 
   3 -16  11       32.42       30.28      6.66 o 
  -6 -15  11       73.91       70.97      4.05 o 
  -5 -15  11       24.58       23.98      2.46 o 
  -4 -15  11       34.30       27.37      2.84 o 
  -3 -15  11       69.10       77.22      4.03 o 
  -2 -15  11       48.20       49.63      3.34 o 
  -1 -15  11      416.31      424.13     12.63 o 
   0 -15  11      140.94      163.35      6.00 o 
   1 -15  11      139.97      150.82      7.99 o 
   2 -15  11       73.07       65.83      5.82 o 
   3 -15  11       30.04       32.88      7.47 o 
   4 -15  11       26.48       20.21      5.11 o 
  -7 -14  11        4.10        8.14      2.11 o 
  -6 -14  11       56.89       56.72      3.77 o 
  -5 -14  11       32.31       21.55      2.30 o 
  -4 -14  11      153.51      163.95      5.40 o 
  -3 -14  11      124.65      114.53      4.59 o 
  -2 -14  11      397.08      409.87     11.41 o 
  -1 -14  11       44.65       62.36      4.24 o 
   0 -14  11       81.39       94.21      4.69 o 
   1 -14  11      141.90      134.58      8.69 o 
   2 -14  11        8.13        7.31      2.74 o 
   3 -14  11       55.74       58.64      6.86 o 
   4 -14  11       32.62       26.78      3.12 o 
  -7 -13  11        4.34        6.22      2.00 o 
  -6 -13  11       29.80       38.18      3.20 o 
  -5 -13  11       55.06       45.69      2.97 o 
  -4 -13  11       37.88       31.12      2.39 o 
  -3 -13  11       14.99       20.60      2.66 o 
  -2 -13  11       95.02       98.21      4.40 o 
  -1 -13  11       44.45       38.86      3.49 o 
   0 -13  11      374.58      383.33     11.93 o 
   1 -13  11      281.74      265.19      8.23 o 
   2 -13  11      292.81      244.32      8.59 o 
   3 -13  11       60.13       55.05      5.98 o 
   4 -13  11        2.80        4.25      3.29 o 
   5 -13  11        8.86       10.88      3.90 o 
  -8 -12  11        0.79        1.62      3.82 o 
  -7 -12  11       43.43       49.82      3.33 o 
  -6 -12  11       25.82       38.11      9.34 o 
  -5 -12  11      216.61      205.61      6.39 o 
  -4 -12  11       11.13       10.03      1.94 o 
  -3 -12  11      270.46      250.51      7.16 o 
  -2 -12  11       40.01       42.81      3.07 o 
  -1 -12  11      278.99      314.72      9.85 o 
   0 -12  11      146.29      168.95      6.17 o 
   1 -12  11      431.35      396.37      9.97 o 
   2 -12  11       54.51       58.09      4.05 o 
   3 -12  11       61.74       71.44      4.81 o 
   4 -12  11       36.38       30.33      3.28 o 
   5 -12  11       23.55       17.47      3.58 o 
   6 -12  11       10.78       17.62      3.57 o 
  -8 -11  11       60.57       59.58      4.99 o 
  -7 -11  11       10.30       16.21      2.27 o 
  -6 -11  11      169.36      163.06      6.60 o 
  -5 -11  11      267.80      239.85      7.20 o 
  -4 -11  11       43.73       39.19      2.28 o 
  -3 -11  11      252.08      233.58      7.03 o 
  -2 -11  11       55.60       57.60      3.55 o 
  -1 -11  11       42.73       56.73      3.40 o 
   0 -11  11      406.82      412.47     11.06 o 
   1 -11  11      146.97      138.44      4.36 o 
   2 -11  11       19.13       18.45      3.01 o 
   3 -11  11       82.59       67.61      4.86 o 
   4 -11  11       91.99      100.21      5.59 o 
   5 -11  11       60.06       59.86      4.43 o 
   6 -11  11       43.24       35.72      5.76 o 
  -8 -10  11        6.84        4.03      3.07 o 
  -7 -10  11      149.96      164.27      6.03 o 
  -6 -10  11      189.74      203.55      7.34 o 
  -5 -10  11       73.21       83.94      4.08 o 
  -4 -10  11      944.73      925.81     18.35 o 
  -3 -10  11       86.08       85.36      3.78 o 
  -2 -10  11      649.71      666.76     14.08 o 
  -1 -10  11      165.13      149.92      4.91 o 
   0 -10  11       21.47       18.20      1.91 o 
   1 -10  11       76.83       91.46      4.28 o 
   2 -10  11      307.98      268.87      8.09 o 
   3 -10  11        6.56        2.10      2.73 o 
   4 -10  11      119.86      116.16      6.23 o 
   5 -10  11       11.34       12.21      2.67 o 
   6 -10  11        0.78       -1.71      2.28 o 
  -9  -9  11        5.95        4.47      3.17 o 
  -8  -9  11       10.45       16.80      3.55 o 
  -7  -9  11       30.40       25.09      3.05 o 
  -6  -9  11       85.83       73.69      4.57 o 
  -5  -9  11      196.86      188.43      6.09 o 
  -4  -9  11      685.50      668.93     13.31 o 
  -3  -9  11      752.06      760.16     18.64 o 
  -2  -9  11      827.75      827.89     17.80 o 
  -1  -9  11     1325.81     1240.91     24.26 o 
   0  -9  11      807.41      824.85     16.68 o 
   1  -9  11      435.56      403.28     10.56 o 
   2  -9  11        6.92        4.26      2.25 o 
   3  -9  11      153.87      169.66      7.51 o 
   4  -9  11       38.58       37.36      3.97 o 
   5  -9  11      215.30      215.96      7.14 o 
   6  -9  11        4.46        2.94      2.89 o 
  -9  -8  11        4.54        3.57      3.82 o 
  -8  -8  11       28.28       33.71      4.36 o 
  -7  -8  11       32.47       35.33      2.89 o 
  -6  -8  11      155.52      122.20      5.45 o 
  -5  -8  11      276.67      298.96      8.40 o 
  -4  -8  11     1607.67     1553.32     28.95 o 
  -3  -8  11       62.22       67.43      3.03 o 
  -2  -8  11     1427.66     1353.26     25.66 o 
  -1  -8  11       69.94      109.27      9.34 o 
   0  -8  11     1093.92     1154.80     22.20 o 
   1  -8  11       88.06      165.88      8.49 o 
   2  -8  11      564.11      502.89     13.36 o 
   3  -8  11      230.66      243.49      9.56 o 
   4  -8  11      169.44      157.60      6.26 o 
   5  -8  11      306.75      305.57      9.39 o 
   6  -8  11       85.38       75.44     10.80 o 
   7  -8  11       18.91       17.61      2.67 o 
  -9  -7  11       25.54       25.82      5.36 o 
  -8  -7  11      102.75       84.23      7.14 o 
  -7  -7  11      237.30      237.35     10.11 o 
  -6  -7  11      325.45      302.58      9.88 o 
  -5  -7  11       36.42       43.60      2.86 o 
  -4  -7  11     1217.32     1255.78     25.31 o 
  -3  -7  11      200.27      197.14      4.97 o 
  -2  -7  11      364.12      362.13      9.83 o 
  -1  -7  11      329.02      356.65      7.36 o 
   0  -7  11      192.47      184.52      4.69 o 
   1  -7  11      814.67      804.40     17.72 o 
   2  -7  11      275.59      268.10      8.07 o 
   3  -7  11      392.66      397.84     12.92 o 
   4  -7  11      229.27      254.71      8.57 o 
   5  -7  11        6.05        9.26      2.63 o 
   6  -7  11      119.10      129.79      7.43 o 
   7  -7  11        8.29        5.78      2.10 o 
  -9  -6  11       61.17       63.89      7.31 o 
  -8  -6  11       17.99       17.59      6.09 o 
  -7  -6  11     1042.04     1052.04     35.99 o 
  -6  -6  11       88.48      116.69      5.03 o 
  -5  -6  11      936.64      828.75     16.94 o 
  -4  -6  11      223.95      221.48      5.34 o 
  -3  -6  11     1178.33     1145.79     21.19 o 
  -2  -6  11      384.63      353.43      7.13 o 
  -1  -6  11     1024.17     1116.67     19.38 o 
   0  -6  11      146.82      135.73      3.67 o 
   1  -6  11     1706.42     1700.01     35.43 o 
   2  -6  11      129.98      150.84      5.43 o 
   3  -6  11      134.84      138.96      6.62 o 
   4  -6  11        0.07       -0.07      2.12 o 
   5  -6  11       37.48       37.69      2.86 o 
   6  -6  11       16.70       17.61      2.59 o 
   7  -6  11       49.25       46.26      3.37 o 
  -9  -5  11        6.19        3.41      4.14 o 
  -8  -5  11       15.00       16.34      4.78 o 
  -7  -5  11      136.94      153.87      9.43 o 
  -6  -5  11      201.06      182.93      6.00 o 
  -5  -5  11      283.72      264.91      5.98 o 
  -4  -5  11      253.95      247.65      5.85 o 
  -3  -5  11      677.12      623.09     11.51 o 
  -2  -5  11      265.04      267.36      5.92 o 
  -1  -5  11      210.94      201.72      4.97 o 
   0  -5  11       27.50       32.26      1.96 o 
   1  -5  11      139.67      149.59      4.78 o 
   2  -5  11      147.92      141.39      5.36 o 
   3  -5  11      342.55      335.70     11.03 o 
   4  -5  11      504.72      495.30     12.47 o 
   5  -5  11      113.47      115.53      5.09 o 
   6  -5  11        8.26        5.39      1.82 o 
   7  -5  11       75.85       68.04      3.57 o 
  -9  -4  11       20.35       15.91      5.11 o 
  -8  -4  11       19.25       25.53      3.92 o 
  -7  -4  11      159.59      202.58     13.08 o 
  -6  -4  11      371.22      362.63      9.70 o 
  -5  -4  11       93.65      103.63      3.26 o 
  -4  -4  11      988.51      981.47     17.08 o 
  -3  -4  11       99.34       84.27      2.95 o 
  -2  -4  11      619.94      636.74     11.54 o 
  -1  -4  11      949.86      898.89     18.21 o 
   0  -4  11       39.92       49.25      2.29 o 
   1  -4  11      282.95      236.97      6.30 o 
   2  -4  11       50.40       59.30      3.48 o 
   3  -4  11       28.53       22.51      2.79 o 
   4  -4  11       75.24       95.42      3.97 o 
   5  -4  11      146.85      139.57      4.71 o 
   6  -4  11      150.26      136.73      4.42 o 
   7  -4  11        0.44       -1.39      1.96 o 
  -9  -3  11       43.64       41.07      5.17 o 
  -8  -3  11       43.04       47.44      4.60 o 
  -7  -3  11       51.85       45.71      4.96 o 
  -6  -3  11        2.86        7.58      2.97 o 
  -5  -3  11      310.24      328.77      7.40 o 
  -4  -3  11      168.68      173.14      4.60 o 
  -3  -3  11       74.18       60.71      2.55 o 
  -2  -3  11      169.58      157.99      4.01 o 
  -1  -3  11     1394.50     1372.13     25.29 o 
   0  -3  11      489.27      497.45     10.59 o 
   1  -3  11       81.69       93.48      5.06 o 
   2  -3  11      111.93      105.09      4.56 o 
   3  -3  11      392.40      382.94     10.04 o 
   4  -3  11      397.86      387.42      9.19 o 
   5  -3  11       41.11       41.93      4.08 o 
   6  -3  11       26.53       24.05      2.23 o 
   7  -3  11       29.38       35.14      2.49 o 
  -9  -2  11        5.95        7.79      3.52 o 
  -8  -2  11       92.85       91.12      7.20 o 
  -7  -2  11       17.35       29.56      5.59 o 
  -6  -2  11      262.62      232.17      8.40 o 
  -5  -2  11      127.73      135.46      4.65 o 
  -4  -2  11      948.92      923.42     16.32 o 
  -3  -2  11      252.45      296.85      6.42 o 
  -2  -2  11     1930.24     2086.94     40.12 o 
  -1  -2  11     1057.91     1161.54     23.86 o 
   0  -2  11      872.34      938.95     19.44 o 
   1  -2  11      452.19      534.66     12.43 o 
   2  -2  11      111.47      135.47      4.67 o 
   3  -2  11       43.63       47.62      3.02 o 
   4  -2  11      553.60      493.45     11.27 o 
   5  -2  11      118.39       99.66      3.97 o 
   6  -2  11       83.33       73.86      3.26 o 
   7  -2  11       45.77       50.55      3.27 o 
 -10  -1  11        1.27        2.60      4.47 o 
  -9  -1  11       20.92       23.40      4.22 o 
  -8  -1  11      146.45      141.59      8.91 o 
  -7  -1  11      292.61      364.25     38.58 o 
  -6  -1  11      116.68      137.44      6.16 o 
  -5  -1  11      172.72      178.56      5.04 o 
  -4  -1  11      271.33      245.83      5.75 o 
  -3  -1  11      298.88      272.58      6.26 o 
  -2  -1  11      365.86      385.55      8.25 o 
  -1  -1  11       31.57       72.38      9.87 o 
   0  -1  11      134.84      123.05      3.93 o 
   1  -1  11      264.52      299.97      6.92 o 
   2  -1  11      599.51      587.20     12.64 o 
   3  -1  11      218.46      221.74      6.37 o 
   4  -1  11       83.06       88.01      3.83 o 
   5  -1  11       34.20       39.96      2.79 o 
   6  -1  11       44.81       45.21      2.73 o 
   7  -1  11       48.15       38.86      2.94 o 
 -10   0  11       10.33       -3.73      4.30 o 
  -9   0  11      138.94      140.85     11.13 o 
  -8   0  11       39.84       22.13      4.82 o 
  -7   0  11     1621.24     1889.48     59.33 o 
  -6   0  11      286.60      294.52      9.08 o 
  -5   0  11     1070.07      923.55     17.94 o 
  -4   0  11      499.35      469.61      9.34 o 
  -3   0  11      520.34      532.11     11.04 o 
  -2   0  11       33.44       63.39      2.61 o 
  -1   0  11       76.50       71.04      2.87 o 
   0   0  11      139.94      122.24      4.08 o 
   1   0  11      163.86      177.58      4.42 o 
   2   0  11       29.47       28.65      2.31 o 
   3   0  11       32.08       22.16      2.31 o 
   4   0  11       22.94       17.22      2.19 o 
   5   0  11        4.43        3.07      1.92 o 
   6   0  11      106.17      103.80      4.26 o 
   7   0  11       14.68       17.09      2.44 o 
 -10   1  11        1.53       -2.76      4.55 o 
  -9   1  11       22.99       28.56      6.38 o 
  -8   1  11      169.36      155.74      9.79 o 
  -7   1  11      290.92      364.74     21.61 o 
  -6   1  11      143.28      161.52      7.20 o 
  -5   1  11      149.29      160.51      5.00 o 
  -4   1  11      301.90      266.22      6.29 o 
  -3   1  11      284.24      255.64      6.30 o 
  -2   1  11      317.59      338.36      8.23 o 
  -1   1  11       39.17       70.97      9.08 o 
   0   1  11      121.48      119.19      4.07 o 
   1   1  11      252.86      304.45      7.40 o 
   2   1  11      565.69      546.32     12.51 o 
   3   1  11      203.81      207.39      5.84 o 
   4   1  11       94.81      104.66      3.98 o 
   5   1  11       45.76       49.70      3.25 o 
   6   1  11       42.64       44.53      2.98 o 
   7   1  11       44.36       32.01      3.21 o 
 -10   2  11       11.24       13.80      5.44 o 
  -9   2  11        6.34       -0.12      4.79 o 
  -8   2  11       85.88       95.71     13.11 o 
  -7   2  11       15.27       33.67      7.70 o 
  -6   2  11      279.39      243.64      8.22 o 
  -5   2  11      140.25      148.05      4.73 o 
  -4   2  11      941.91      925.95     17.96 o 
  -3   2  11      239.48      279.16      6.40 o 
  -2   2  11     1955.03     2136.98     41.38 o 
  -1   2  11      976.71     1087.10     22.49 o 
   0   2  11      860.37      912.81     18.57 o 
   1   2  11      526.18      594.08     13.68 o 
   2   2  11      143.27      159.64      4.41 o 
   3   2  11       57.63       54.24      2.83 o 
   4   2  11      556.38      507.93     12.27 o 
   5   2  11      104.45       86.12      4.12 o 
   6   2  11       67.58       62.72      3.42 o 
   7   2  11       50.97       54.71      3.77 o 
 -10   3  11        0.25       -2.92      4.38 o 
  -9   3  11       44.91       48.24     11.61 o 
  -8   3  11       44.38       53.16      8.22 o 
  -7   3  11       47.52       44.57      8.46 o 
  -6   3  11        2.02        7.88      3.12 o 
  -5   3  11      337.73      346.49      8.22 o 
  -4   3  11      166.36      166.80      4.46 o 
  -3   3  11       95.46       77.26      3.14 o 
  -2   3  11      168.05      163.23      5.11 o 
  -1   3  11     1456.36     1480.20     28.28 o 
   0   3  11      501.85      513.78     10.95 o 
   1   3  11       63.49       68.44      6.46 o 
   2   3  11      122.64      119.43      3.85 o 
   3   3  11      411.83      407.68     11.18 o 
   4   3  11      391.83      383.11      9.96 o 
   5   3  11       44.33       46.53      3.07 o 
   6   3  11       31.95       28.31      2.57 o 
   7   3  11       25.81       35.01      3.15 o 
 -10   4  11       17.97       12.34      4.79 o 
  -9   4  11       18.92       25.17      7.06 o 
  -8   4  11       20.13       28.01      6.86 o 
  -7   4  11      166.66      210.30     23.53 o 
  -6   4  11      389.08      388.19     11.72 o 
  -5   4  11       81.20       88.98      4.58 o 
  -4   4  11      980.22      960.21     17.93 o 
  -3   4  11       93.47       84.05      3.33 o 
  -2   4  11      539.72      563.56     11.86 o 
  -1   4  11     1052.82      989.72     18.15 o 
   0   4  11       34.61       45.87      3.60 o 
   1   4  11      269.92      218.01      6.41 o 
   2   4  11       49.36       52.95      3.29 o 
   3   4  11       29.90       24.36      2.68 o 
   4   4  11       71.18       97.23      5.55 o 
   5   4  11      150.57      144.64      5.10 o 
   6   4  11      158.30      144.91      4.89 o 
   7   4  11        0.61        1.56      2.59 o 
  -9   5  11        6.09       14.13      6.41 o 
  -8   5  11       11.72       30.55      8.61 o 
  -7   5  11      147.49      174.02      8.70 o 
  -6   5  11      188.07      162.10      8.52 o 
  -5   5  11      304.91      289.37      8.02 o 
  -4   5  11      219.46      209.82      5.84 o 
  -3   5  11      666.25      617.02     12.29 o 
  -2   5  11      273.18      278.36      6.10 o 
  -1   5  11      177.51      185.76      5.03 o 
   0   5  11       23.08       32.53      2.38 o 
   1   5  11      116.05      129.18      5.92 o 
   2   5  11      165.79      159.28      5.50 o 
   3   5  11      330.47      300.59      9.36 o 
   4   5  11      532.18      529.30     14.00 o 
   5   5  11      102.50      104.53      4.44 o 
   6   5  11       13.41       10.02      2.08 o 
   7   5  11       78.19       68.97      5.11 o 
  -9   6  11       61.12       36.94      7.71 o 
  -8   6  11       15.04       20.24      6.01 o 
  -7   6  11     1026.85     1150.71     35.65 o 
  -6   6  11      102.29      131.48      5.77 o 
  -5   6  11      924.89      822.61     16.98 o 
  -4   6  11      216.62      210.58      5.82 o 
  -3   6  11     1158.77     1108.05     20.85 o 
  -2   6  11      373.11      328.68      7.24 o 
  -1   6  11      924.28     1047.23     19.32 o 
   0   6  11      122.44      119.31      4.38 o 
   1   6  11     1787.49     1786.25     35.81 o 
   2   6  11      118.08      129.67      4.82 o 
   3   6  11      105.92      115.98      5.28 o 
   4   6  11        0.28       -0.57      2.39 o 
   5   6  11       26.44       27.89      2.62 o 
   6   6  11       23.70       26.00      2.69 o 
   7   6  11       46.06       44.67      4.15 o 
  -9   7  11       25.10       34.75      7.14 o 
  -8   7  11       99.70       94.33      9.94 o 
  -7   7  11      246.48      264.53     11.18 o 
  -6   7  11      354.19      339.23      9.61 o 
  -5   7  11       38.18       41.61      3.33 o 
  -4   7  11     1268.95     1295.01     23.27 o 
  -3   7  11      197.79      202.12      5.59 o 
  -2   7  11      369.09      366.11      8.25 o 
  -1   7  11      307.72      353.84     10.95 o 
   0   7  11      160.56      161.03      5.29 o 
   1   7  11      805.44      826.69     18.04 o 
   2   7  11      287.14      276.16      7.47 o 
   3   7  11      366.87      380.09     12.76 o 
   4   7  11      262.02      276.74      8.52 o 
   5   7  11        9.61        9.33      2.16 o 
   6   7  11      121.34      128.39      5.20 o 
   7   7  11        6.61        5.89      2.09 o 
  -9   8  11        4.20        2.60      4.87 o 
  -8   8  11       30.85       26.34      6.74 o 
  -7   8  11       32.32       33.98      4.13 o 
  -6   8  11      152.70      127.14      4.64 o 
  -5   8  11      289.43      313.79      9.22 o 
  -4   8  11     1622.02     1596.51     30.06 o 
  -3   8  11       73.29       74.75      3.54 o 
  -2   8  11     1440.57     1373.92     25.44 o 
   0   8  11     1067.35     1142.51     24.67 o 
   1   8  11       86.58      135.23     10.48 o 
   2   8  11      546.27      494.79     11.81 o 
   3   8  11      257.35      271.43      9.59 o 
   4   8  11      145.83      139.83      6.76 o 
   5   8  11      330.29      332.71      8.52 o 
   6   8  11       88.87       83.88      4.72 o 
   7   8  11       22.78       31.17      4.30 o 
  -9   9  11        4.24        3.82      4.55 o 
  -8   9  11       10.02        4.95      5.93 o 
  -7   9  11       29.74       19.47      3.61 o 
  -6   9  11       83.73       69.65      3.59 o 
  -5   9  11      211.39      191.12      6.26 o 
  -4   9  11      709.08      691.29     16.57 o 
  -3   9  11      868.53      892.49     18.39 o 
  -2   9  11      857.75      852.86     18.86 o 
  -1   9  11     1375.28     1330.01     27.67 o 
   0   9  11      814.02      857.54     20.47 o 
   1   9  11      414.54      393.57     11.01 o 
   2   9  11        8.29        1.60      1.91 o 
   3   9  11      146.41      160.66      6.42 o 
   4   9  11       43.56       48.38      4.10 o 
   5   9  11      214.55      225.40      8.25 o 
   6   9  11        6.12        7.24      2.40 o 
  -8  10  11        6.16        7.04      2.27 o 
  -7  10  11      148.97      166.55      8.08 o 
  -6  10  11      186.06      206.67      6.28 o 
  -5  10  11       86.05       93.65      4.28 o 
  -4  10  11     1046.81     1032.93     24.12 o 
  -3  10  11       65.21       59.54      3.88 o 
  -2  10  11      598.82      608.79     15.00 o 
  -1  10  11      178.18      164.41      5.80 o 
   0  10  11       10.61        9.64      2.45 o 
   1  10  11       72.14       77.76      4.61 o 
   2  10  11      305.28      268.64      7.52 o 
   3  10  11        3.40        3.43      2.32 o 
   4  10  11      125.68      140.86      6.35 o 
   5  10  11       10.67       13.47      2.88 o 
   6  10  11        2.27        7.40      4.87 o 
  -8  11  11       64.78       60.08      8.28 o 
  -7  11  11        9.45       17.71      3.43 o 
  -6  11  11      203.43      192.46      5.82 o 
  -5  11  11      285.92      245.32      9.18 o 
  -4  11  11       33.73       30.09      3.05 o 
  -3  11  11      263.01      254.62      8.63 o 
  -2  11  11       51.57       55.87      3.72 o 
  -1  11  11       55.34       72.84      4.14 o 
   0  11  11      409.72      449.02     14.99 o 
   1  11  11      120.81      115.40      5.70 o 
   2  11  11       28.79       30.92      3.02 o 
   3  11  11       94.76       78.43      4.48 o 
   4  11  11       97.57      107.85      5.73 o 
   5  11  11       61.15       64.97      7.92 o 
  -8  12  11        1.07        6.58      5.03 o 
  -7  12  11       41.61       47.09      4.33 o 
  -6  12  11       31.35       60.56      9.74 o 
  -5  12  11      199.93      180.97      8.22 o 
  -4  12  11       13.09       14.46      2.61 o 
  -3  12  11      252.02      237.29      7.71 o 
  -2  12  11       35.69       38.52      3.06 o 
  -1  12  11      282.70      322.72      9.45 o 
   0  12  11      153.42      174.34      7.07 o 
   1  12  11      459.61      435.95     12.44 o 
   2  12  11       59.11       61.56      3.83 o 
   3  12  11       45.00       52.37      3.82 o 
   4  12  11       41.86       39.23      3.57 o 
   5  12  11       22.63       22.03      7.06 o 
  -7  13  11        4.91        7.13      2.49 o 
  -6  13  11       34.07       47.59      2.89 o 
  -5  13  11       56.43       41.22      4.28 o 
  -4  13  11       34.36       30.01      3.02 o 
  -3  13  11       15.88       19.55      2.93 o 
  -2  13  11      105.56      113.56      5.79 o 
  -1  13  11       38.80       26.51      3.84 o 
   0  13  11      370.69      412.71     12.30 o 
   1  13  11      287.39      285.85      9.23 o 
   2  13  11      298.82      267.33      9.95 o 
   3  13  11       54.20       52.82      3.85 o 
   4  13  11        1.70        4.18      3.15 o 
   5  13  11       11.55        9.42      3.41 o 
  -7  14  11        2.74        7.67      2.87 o 
  -6  14  11       55.22       53.69      2.88 o 
  -5  14  11       41.07       30.34      4.43 o 
  -4  14  11      175.24      181.01      6.14 o 
  -3  14  11      137.44      123.25      5.43 o 
  -2  14  11      369.08      383.94     12.06 o 
  -1  14  11       52.09       79.24      5.54 o 
   0  14  11       79.52       99.05      8.62 o 
   1  14  11      136.61      136.67      5.97 o 
   2  14  11       11.38        9.05      3.20 o 
   3  14  11       54.87       63.15      4.93 o 
   4  14  11       36.58       39.64      4.43 o 
  -6  15  11       73.30       75.47      3.88 o 
  -5  15  11       28.33       28.17      3.14 o 
  -4  15  11       30.85       26.02      2.58 o 
  -3  15  11       66.46       78.72      3.94 o 
  -2  15  11       52.08       56.21      4.82 o 
  -1  15  11      464.16      475.95     15.00 o 
   0  15  11      142.18      163.66      8.51 o 
   1  15  11      130.09      122.10      5.75 o 
   2  15  11       68.35       67.38      5.05 o 
   3  15  11       33.44       42.51      4.03 o 
   4  15  11       26.41       16.07      4.22 o 
  -6  16  11        3.14        1.22      3.41 o 
  -5  16  11       11.45       14.22      3.48 o 
  -4  16  11       40.40       36.70      3.49 o 
  -3  16  11        8.45       10.51      2.41 o 
  -2  16  11       68.20       72.19      5.23 o 
  -1  16  11       84.17       92.53      7.90 o 
   0  16  11      214.19      228.62     12.50 o 
   1  16  11       16.53       31.14      4.47 o 
   2  16  11      140.92      158.86      6.86 o 
   3  16  11       35.04       33.77      5.60 o 
  -5  17  11       17.25       22.18      4.33 o 
  -4  17  11        2.06       -0.57      2.99 o 
  -3  17  11        5.56        8.14      4.63 o 
  -2  17  11       57.99       69.74      6.89 o 
  -1  17  11       77.70       83.37      6.19 o 
   0  17  11      252.52      298.50     14.47 o 
   1  17  11      105.68      100.45      6.51 o 
   2  17  11       67.55       63.19      5.40 o 
  -5  18  11       22.70       22.41      4.22 o 
  -4  18  11        8.02       -3.73      4.63 o 
  -3  18  11       71.41       64.94      5.80 o 
  -2  18  11        2.14        9.66      6.43 o 
  -1  18  11       16.04       15.80      3.70 o 
   0  18  11       46.40       52.93      9.25 o 
   1  18  11       54.86       66.06      4.78 o 
  -3  19  11      128.62      105.05     10.39 o 
  -2  19  11       11.70        3.21      3.22 o 
  -1  19  11       39.64       46.25      5.03 o 
  -4 -18  12      228.38      229.75     13.07 o 
  -2 -18  12       40.40       40.59      4.87 o 
  -1 -18  12       78.66       66.25      7.06 o 
   0 -18  12       48.08       42.62      5.85 o 
  -5 -17  12       82.06       78.99      6.09 o 
  -4 -17  12       18.57       18.61      2.55 o 
  -3 -17  12       51.45       49.43     10.72 o 
  -2 -17  12       31.35       19.83      3.80 o 
  -1 -17  12       29.98       43.27      6.17 o 
   0 -17  12       28.82       40.84      5.28 o 
   1 -17  12       68.73       74.33      6.40 o 
  -5 -16  12       66.51       58.53      5.85 o 
  -4 -16  12       20.97       29.14      4.38 o 
  -3 -16  12      218.82      194.42      7.65 o 
  -2 -16  12       27.40       32.11      3.41 o 
  -1 -16  12      241.41      236.01     11.77 o 
   0 -16  12       11.37       18.74      4.71 o 
   1 -16  12       67.81       67.98      6.60 o 
   2 -16  12       11.66       10.69      3.97 o 
  -6 -15  12       34.35       25.90      3.65 o 
  -5 -15  12        6.71        7.59      1.75 o 
  -4 -15  12       99.22       77.82      4.54 o 
  -3 -15  12        2.52        4.66      2.01 o 
  -2 -15  12       75.83       70.36      3.75 o 
  -1 -15  12       54.32       71.22      4.76 o 
   0 -15  12       87.22      104.84      5.26 o 
   1 -15  12       49.14       41.22      8.20 o 
   2 -15  12       15.22       10.60      4.21 o 
   3 -15  12       35.04       27.76      6.49 o 
  -6 -14  12       24.52       26.87      2.70 o 
  -5 -14  12       70.69       55.66      3.31 o 
  -4 -14  12        0.54        1.47      2.11 o 
  -3 -14  12        5.84        6.84      2.01 o 
  -2 -14  12      174.84      142.51      5.64 o 
  -1 -14  12       94.08       95.11      5.51 o 
   0 -14  12       71.45       61.47      4.75 o 
   1 -14  12        4.16        7.59      3.57 o 
   2 -14  12       99.85      114.69      8.69 o 
   3 -14  12       35.75       41.48      7.96 o 
   4 -14  12       18.77       18.31      3.31 o 
  -7 -13  12        4.90        6.74      1.85 o 
  -6 -13  12       63.04       59.44      3.94 o 
  -5 -13  12       18.21       23.99      2.31 o 
  -4 -13  12      113.06       81.90      3.72 o 
  -3 -13  12       57.07       41.61      2.92 o 
  -2 -13  12       96.00       94.36      4.81 o 
  -1 -13  12       73.68       75.47      5.28 o 
   0 -13  12      353.32      347.09     12.36 o 
   1 -13  12       21.71       33.47      4.51 o 
   2 -13  12       87.22       95.09      5.38 o 
   3 -13  12       64.91       53.85      5.66 o 
   4 -13  12        9.33       10.89      2.56 o 
  -7 -12  12        3.05        5.35      1.97 o 
  -6 -12  12      246.60      227.24     10.24 o 
  -5 -12  12       53.51       55.19      3.27 o 
  -4 -12  12      130.94      110.86      4.29 o 
  -3 -12  12       46.18       38.00      2.84 o 
  -2 -12  12       37.56       46.55      3.23 o 
  -1 -12  12       83.15       97.10      5.60 o 
   0 -12  12       59.09       52.07      4.59 o 
   2 -12  12      471.98      465.66     11.62 o 
   3 -12  12      169.84      164.76      5.84 o 
   4 -12  12       12.73        9.65      3.48 o 
   5 -12  12        7.23        2.82      2.50 o 
  -8 -11  12       12.65       14.61      4.55 o 
  -7 -11  12       60.50       67.24      3.91 o 
  -6 -11  12        4.04        8.38      2.35 o 
  -5 -11  12      291.71      287.52      8.37 o 
  -4 -11  12       97.23       94.87      3.80 o 
  -3 -11  12       95.23       78.51      3.87 o 
  -2 -11  12      336.82      340.34      9.48 o 
  -1 -11  12      182.38      207.43      8.16 o 
   0 -11  12      211.81      216.44      7.75 o 
   1 -11  12      126.34      112.96      4.45 o 
   2 -11  12       65.51       64.78      3.81 o 
   3 -11  12       87.89       93.85      5.46 o 
   4 -11  12       13.01        8.99      3.57 o 
   5 -11  12        6.87        3.75      3.33 o 
  -8 -10  12       12.13        8.44      3.27 o 
  -7 -10  12      151.18      133.96      5.65 o 
  -6 -10  12      146.81      160.73      6.33 o 
  -5 -10  12      146.26      152.68      5.51 o 
  -4 -10  12       40.10       54.59      2.88 o 
  -3 -10  12     1852.06     1769.03     38.49 o 
  -2 -10  12       80.21       94.96      4.12 o 
  -1 -10  12      401.72      367.99      9.50 o 
   0 -10  12      102.11      131.88      4.91 o 
   1 -10  12      204.27      200.54      5.88 o 
   2 -10  12        0.49        2.43      2.45 o 
   3 -10  12        3.87        2.73      2.74 o 
   4 -10  12       29.91       21.19      3.15 o 
   5 -10  12       44.53       46.30      5.44 o 
   6 -10  12        8.74        5.60      3.57 o 
  -8  -9  12        7.44       19.02      6.17 o 
  -7  -9  12       49.89       56.82      3.95 o 
  -6  -9  12      166.21      188.92      6.91 o 
  -5  -9  12      112.66      110.75      4.59 o 
  -4  -9  12      229.57      241.92      6.38 o 
  -3  -9  12       50.66       56.99      3.19 o 
  -2  -9  12       89.95       93.25      4.54 o 
  -1  -9  12      100.94       94.31      3.49 o 
   0  -9  12        2.24        2.27      1.87 o 
   1  -9  12      146.45      131.21      4.89 o 
   2  -9  12       74.78       71.12      4.01 o 
   3  -9  12        5.26        3.67      3.16 o 
   4  -9  12       87.21       79.13      5.10 o 
   5  -9  12       13.34       10.90      2.95 o 
   6  -9  12       24.11       17.78      4.38 o 
  -8  -8  12       13.80       11.87      3.44 o 
  -7  -8  12       54.17       60.82      4.88 o 
  -6  -8  12      263.06      297.71      9.33 o 
  -5  -8  12       78.47       66.56      3.54 o 
  -4  -8  12      508.90      490.44     10.69 o 
  -3  -8  12      575.52      527.26     12.17 o 
  -2  -8  12      488.97      423.08      9.89 o 
  -1  -8  12      920.52      856.30     16.96 o 
   0  -8  12       98.87      120.66      4.26 o 
   1  -8  12      623.72      617.06     20.32 o 
   2  -8  12      406.34      371.37     10.51 o 
   3  -8  12      449.43      406.78     13.33 o 
   4  -8  12       38.14       30.00      4.50 o 
   5  -8  12       18.46       12.61      2.68 o 
   6  -8  12       27.33       28.41      3.73 o 
  -9  -7  12        3.78        0.00      3.82 o 
  -8  -7  12        3.00        4.45      3.19 o 
  -7  -7  12       33.22       38.75      4.13 o 
  -6  -7  12      153.47      149.43      6.02 o 
  -5  -7  12      113.81       95.47      4.15 o 
  -4  -7  12       29.00       26.82      2.20 o 
  -3  -7  12      636.79      647.81     14.63 o 
  -2  -7  12      236.38      221.07      5.10 o 
  -1  -7  12      522.30      566.68     11.21 o 
   0  -7  12      720.73      722.52     14.07 o 
   1  -7  12      639.06      630.75     15.13 o 
   2  -7  12      242.00      242.51      7.69 o 
   3  -7  12       18.21       25.36      3.58 o 
   4  -7  12      247.64      227.93      8.88 o 
   5  -7  12      132.49      135.76      5.45 o 
   6  -7  12       23.96       24.63      7.96 o 
  -9  -6  12       12.92       10.23      4.55 o 
  -8  -6  12       63.67       50.74      7.63 o 
  -7  -6  12       67.51       76.36      5.29 o 
  -6  -6  12      308.07      298.81      8.93 o 
  -5  -6  12        6.02        8.54      2.01 o 
  -4  -6  12      750.97      676.34     14.49 o 
  -3  -6  12      395.31      423.47      9.10 o 
  -2  -6  12     1616.49     1596.12     26.49 o 
  -1  -6  12      131.31      209.31     27.89 o 
   0  -6  12      332.74      354.57      7.59 o 
   2  -6  12      631.04      615.10     15.37 o 
   3  -6  12      677.70      673.47     19.83 o 
   4  -6  12      188.94      164.59      7.25 o 
   5  -6  12       14.86       11.74      2.61 o 
   6  -6  12        6.98        8.87      3.21 o 
   7  -6  12       11.51        9.09      3.00 o 
  -9  -5  12        4.91        6.33      4.14 o 
  -8  -5  12       72.60       76.66      7.83 o 
  -7  -5  12       23.71       25.67     11.41 o 
  -6  -5  12      215.20      250.14      7.20 o 
  -5  -5  12      162.81      180.75      5.21 o 
  -4  -5  12      814.08      817.13     15.97 o 
  -3  -5  12     1134.47     1109.49     19.78 o 
  -2  -5  12      335.73      344.72      6.89 o 
  -1  -5  12      412.09      389.70      8.16 o 
   0  -5  12      126.96      132.61      3.80 o 
   1  -5  12       40.14       35.97      2.85 o 
   2  -5  12       21.25       16.61      2.57 o 
   3  -5  12      537.62      503.06     15.65 o 
   4  -5  12      147.85      154.93      7.13 o 
   5  -5  12        0.06        2.91      2.30 o 
   6  -5  12       30.85       24.64      3.96 o 
   7  -5  12       47.61       38.43      3.50 o 
  -9  -4  12       30.18       31.42      5.93 o 
  -8  -4  12       11.42       21.54      4.07 o 
  -7  -4  12      726.00      671.33     24.65 o 
  -6  -4  12      119.39       89.70      6.06 o 
  -5  -4  12      560.50      577.24     10.90 o 
  -4  -4  12      281.05      297.60      6.48 o 
  -3  -4  12      188.25      174.82      4.45 o 
  -2  -4  12      461.14      474.49      8.72 o 
  -1  -4  12      215.83      241.57      5.58 o 
   0  -4  12      655.00      668.61     12.29 o 
   1  -4  12       72.39      107.32      4.52 o 
   2  -4  12      218.68      193.72      6.54 o 
   3  -4  12      203.58      209.96      8.70 o 
   4  -4  12       15.39       13.19      2.74 o 
   5  -4  12      318.26      314.12      8.41 o 
   6  -4  12       26.44       32.22      3.00 o 
   7  -4  12       93.12       84.35      4.21 o 
  -9  -3  12        2.90        7.23      4.47 o 
  -8  -3  12       75.79       75.56      6.44 o 
  -7  -3  12      269.50      295.15     13.32 o 
  -6  -3  12       72.80       81.26      5.15 o 
  -5  -3  12       96.21      109.06      4.61 o 
  -4  -3  12      232.96      238.08      5.48 o 
  -3  -3  12       15.03       16.11      1.64 o 
  -2  -3  12     1330.03     1351.81     22.13 o 
  -1  -3  12      503.05      530.02      9.94 o 
   0  -3  12      837.56      855.57     17.14 o 
   1  -3  12      477.20      464.21     11.58 o 
   2  -3  12       72.99       68.12      3.95 o 
   3  -3  12      224.87      194.81      7.01 o 
   4  -3  12       69.19       72.79      5.09 o 
   5  -3  12        6.69        4.48      1.88 o 
   6  -3  12      158.26      157.09      5.96 o 
   7  -3  12       46.61       44.06      4.04 o 
  -9  -2  12       19.34       28.93      4.47 o 
  -8  -2  12       11.28       10.39      4.38 o 
  -7  -2  12      342.38      373.12     14.37 o 
  -6  -2  12      218.43      274.20     28.08 o 
  -5  -2  12      238.38      213.94      5.64 o 
  -4  -2  12      285.84      279.71      7.13 o 
  -3  -2  12      378.57      329.55      6.79 o 
  -2  -2  12      364.82      390.99      8.18 o 
  -1  -2  12     1558.41     1505.18     27.26 o 
   0  -2  12      194.26      202.16      5.13 o 
   1  -2  12      545.32      531.36     11.71 o 
   2  -2  12      554.07      554.42     12.47 o 
   3  -2  12     1256.55     1166.75     27.58 o 
   4  -2  12      413.75      375.82      9.70 o 
   5  -2  12      128.63      119.43      4.54 o 
   6  -2  12       84.57       95.79      5.00 o 
   7  -2  12       10.13       13.21      2.42 o 
  -9  -1  12       12.51       21.03      6.74 o 
  -8  -1  12       24.22       32.93      5.01 o 
  -7  -1  12       70.64       55.41      5.30 o 
  -6  -1  12      293.59      271.76      9.65 o 
  -5  -1  12      147.91      121.28      4.76 o 
  -4  -1  12       78.74       87.30      3.55 o 
  -3  -1  12      659.79      692.05     13.28 o 
  -2  -1  12       48.27       48.45      2.25 o 
  -1  -1  12      934.86      928.75     17.82 o 
   0  -1  12       75.31       84.03      3.20 o 
   1  -1  12      751.71      775.70     16.45 o 
   2  -1  12       34.44       34.63      2.55 o 
   3  -1  12       91.44       82.81      4.45 o 
   4  -1  12      188.49      193.83      6.36 o 
   5  -1  12        8.95        8.39      1.99 o 
   6  -1  12       14.33       17.65      2.33 o 
   7  -1  12       82.83       74.48      4.19 o 
 -10   0  12       13.02       11.20      4.22 o 
  -9   0  12        0.84       -1.38      5.68 o 
  -8   0  12        1.28        4.94      7.25 o 
  -7   0  12        1.38       25.01      6.16 o 
  -6   0  12      420.74      516.58     14.63 o 
  -5   0  12       55.22       53.67      3.03 o 
  -4   0  12      636.68      507.01     10.75 o 
  -3   0  12      488.52      505.05     10.08 o 
  -2   0  12       69.40       55.23      2.34 o 
  -1   0  12       81.80       85.62      3.30 o 
   0   0  12        3.66        6.88      2.93 o 
   1   0  12       20.42       17.78      1.87 o 
   2   0  12      119.58      131.92      4.22 o 
   3   0  12       15.78       25.80      2.88 o 
   4   0  12        2.26        0.22      1.99 o 
   5   0  12       30.09       29.72      2.47 o 
   6   0  12       24.02       44.83      3.30 o 
   7   0  12        0.03        1.47      2.10 o 
 -10   1  12       24.91       23.30      4.95 o 
  -9   1  12       14.47        8.12      6.25 o 
  -8   1  12       31.17       41.87     22.73 o 
  -7   1  12       76.13       57.26      5.43 o 
  -6   1  12      319.30      311.85      9.96 o 
  -5   1  12      187.12      157.27      4.83 o 
  -4   1  12       77.58       86.81      3.56 o 
  -3   1  12      622.85      631.14     12.65 o 
  -2   1  12       51.04       56.37      3.04 o 
  -1   1  12      891.35      892.46     17.01 o 
   0   1  12       84.52       92.33      2.99 o 
   1   1  12      772.14      781.39     15.30 o 
   2   1  12       18.06       22.02      2.07 o 
   3   1  12       84.64       78.64      4.34 o 
   4   1  12      216.73      210.38      6.40 o 
   5   1  12        9.37        9.47      2.17 o 
   6   1  12       10.72       12.82      2.49 o 
   7   1  12       81.94       72.05      5.23 o 
 -10   2  12        7.06        8.85      3.82 o 
  -9   2  12       20.32       21.59      7.23 o 
  -8   2  12       11.04        4.89      5.50 o 
  -7   2  12      321.91      361.94     16.00 o 
  -6   2  12      219.00      337.23     21.76 o 
  -5   2  12      235.49      219.36      6.74 o 
  -4   2  12      305.97      297.97      6.67 o 
  -3   2  12      343.95      311.86      7.71 o 
  -2   2  12      365.36      403.84      7.98 o 
  -1   2  12     1424.90     1378.66     24.47 o 
   0   2  12      158.21      177.44      4.69 o 
   1   2  12      543.59      519.83     10.39 o 
   2   2  12      567.92      548.36     11.40 o 
   3   2  12     1183.73     1097.13     29.25 o 
   4   2  12      384.22      356.48      9.58 o 
   5   2  12      148.34      141.53      4.94 o 
   6   2  12       90.71       94.93      4.55 o 
   7   2  12       11.21       14.96      2.50 o 
  -9   3  12        3.77        3.41      5.60 o 
  -8   3  12       63.78       64.29      8.77 o 
  -7   3  12      275.58      322.20     18.37 o 
  -6   3  12       63.85       85.65      8.48 o 
  -5   3  12       99.29      109.48      4.82 o 
  -4   3  12      246.87      243.06      6.41 o 
  -3   3  12       17.61       11.84      1.97 o 
  -2   3  12     1238.39     1250.03     22.45 o 
  -1   3  12      460.70      483.96      9.67 o 
   0   3  12      877.33      890.24     15.54 o 
   1   3  12      479.04      450.25      9.31 o 
   2   3  12       95.28       95.28      3.51 o 
   3   3  12      235.01      202.55      8.00 o 
   4   3  12       82.73       86.62      4.40 o 
   5   3  12        3.22        1.99      1.98 o 
   6   3  12      156.69      157.68      7.75 o 
   7   3  12       48.04       55.91      4.32 o 
  -9   4  12       22.79       19.81      6.49 o 
  -8   4  12       12.68       22.36     11.53 o 
  -7   4  12      769.69      765.59     33.36 o 
  -6   4  12      118.65       87.45      7.72 o 
  -5   4  12      579.13      575.51     12.60 o 
  -4   4  12      243.04      256.64      6.66 o 
  -3   4  12      190.56      175.78      5.11 o 
  -2   4  12      425.01      443.72      9.09 o
[truncated: 118,002 more chars]
